# Supplementary material for: Bis(pyridine-κN)bis­(triphenyl­phosphine-κP)copper(I) tetra­fluoridoborate
Source: Acta Crystallogr Sect E Struct Rep Online. 2008 Apr 2;64(Pt 5):m607. doi: 10.1107/S1600536808008386 (PMC2961139; doi:10.1107/S1600536808008386)
Supplement: Supplementary file 1 [file e-64-0m607-sup1.cif]

##############################################################################
###                                                                        ###
###        Electronic paper (Acta Crystallographica Section E)             ###
###                                                                        ###
##############################################################################
#                                                                            #
# This CIF contains the data in a paper accepted for publication in Acta     #
# Crystallographica Section E. It conforms to the requirements of Notes      #
# for Authors for Section E, and has been peer reviewed under the auspices   #
# of the IUCr Commission on Journals.                                        #
#                                                                            #
# Full details of the Crystallographic Information File format               #
# are given in the paper "The Crystallographic Information File (CIF):       #
# a New Standard Archive File for Crystallography" by S. R. Hall, F. H.      #
# Allen and I. D. Brown [Acta Cryst. (1991), A47, 655-685].                  #
#                                                                            #
# The current version of the core CIF dictionary is obtainable from          #
# ftp://ftp.iucr.org/pub/cif_core.dic. The current version number is 2.4.    #
#                                                                            #
# Software is freely available for graphical display of the structure(s) in  #
# this CIF.  For information consult the CIF home page http://www.iucr.org/  #
# cif/home.html                                                              #
#                                                                            #
# This file may be used for bona fide research purposes within the           #
# scientific community so long as proper attribution is given to the journal # 
# article from which it was obtained.                                        #
#                                                                            #
##############################################################################
                                             
data_global
_audit_creation_method     'PLATON <TABLE ACC> option'
_journal_date_recd_electronic     2008-03-26
_journal_date_accepted     2008-03-27
_journal_name_full     'Acta Crystallographica, Section E'
_journal_year     2008
_journal_volume     64
_journal_issue      5
_journal_page_first     m607
_journal_page_last     m607
_journal_paper_category     QM
_journal_coeditor_code     NG2437
_publ_contact_author_name     'Professor Peter Healy'
_publ_contact_author_address
;
School of Biomolecular and Physical Sciences
Griffith University
Nathan, BRISBANE 4111, Australia
;
_publ_contact_author_email     p.healy@griffith.edu.au
_publ_contact_author_fax     '617 3735 6572'
_publ_contact_author_phone     '617 3735 7442'
_publ_section_title
;
Bis(pyridine-\k<i>N</i>)bis(triphenylphosphine-\k<i>P</i>)copper(I)
tetrafluoridoborate
;
loop_
    _publ_author_name
    _publ_author_address
    'Peter C. Healy'
;
School of Biomolecular and Physical Sciences
Griffith University
Nathan, Brisbane 4111, Australia
;
data_I
_chemical_name_systematic
;
Bis(pyridine-\kN)bis(triphenylphosphine-\kP)copper(I) tetrafluoridoborate
;
_chemical_name_common     ?
_chemical_formula_moiety     'C46 H40 Cu N2 P2, B F4'
_chemical_formula_sum     'C46 H40 B Cu F4 N2 P2'
_chemical_formula_structural     ?
_chemical_formula_iupac     '[Cu (C5 H5 N)2 (C18 H15 P)2] B F4'
_chemical_formula_weight     833.10
_chemical_melting_point     ?
_symmetry_cell_setting     Triclinic
_symmetry_space_group_name_H-M     'P -1'
_symmetry_space_group_name_Hall     '-P 1'
loop_
    _symmetry_equiv_pos_as_xyz
    x,y,z
    -x,-y,-z
_cell_length_a     10.890(5)
_cell_length_b     13.488(6)
_cell_length_c     15.547(6)
_cell_angle_alpha     84.97(3)
_cell_angle_beta     109.59(3)
_cell_angle_gamma     101.93(3)
_cell_volume     2104.5(16)
_cell_formula_units_Z     2
_cell_measurement_reflns_used     23
_cell_measurement_theta_min     12.5
_cell_measurement_theta_max     14.9
_cell_measurement_temperature     295(2)
_cell_special_details
;
;
_exptl_crystal_description     'prismatic'
_exptl_crystal_colour     'colourless'
_exptl_crystal_size_max     0.50
_exptl_crystal_size_mid     0.30
_exptl_crystal_size_min     0.15
_exptl_crystal_size_rad     ?
_exptl_crystal_density_diffrn     1.315
_exptl_crystal_density_meas     ?
_exptl_crystal_density_method     'not measured'
_exptl_crystal_F_000     860
_exptl_absorpt_coefficient_mu     0.647
_exptl_absorpt_correction_type     psi-scan
_exptl_absorpt_process_details     '(North <i>et al.</i>,  1968)'
_exptl_absorpt_correction_T_min     0.738
_exptl_absorpt_correction_T_max     0.909
_exptl_special_details
;
The scan width was (1.63 + 0.30tan\q)\% with an \w scan speed of 16\% per minute
(up to 4 scans to achieve I/\s(I) > 10). Stationary background counts were
recorded at each end of the scan, and the scan time:background time ratio was
2:1.
;
_diffrn_ambient_temperature     295(2)
_diffrn_radiation_type     'Mo K\a'
_diffrn_radiation_wavelength     0.7107
_diffrn_radiation_source     'Rigaku rotating anode'
_diffrn_radiation_monochromator     graphite
_diffrn_measurement_device     'Rigaku AFC-7R'
_diffrn_measurement_method     \w-2\q
_diffrn_reflns_number     8222
_diffrn_reflns_av_R_equivalents     0.0349
_diffrn_reflns_av_sigmaI/netI     0.0667
_diffrn_reflns_theta_min     2.77
_diffrn_reflns_theta_max     25.00
_diffrn_reflns_theta_full     25.00
_diffrn_measured_fraction_theta_max     0.999
_diffrn_measured_fraction_theta_full     0.999
_diffrn_reflns_limit_h_min     -12
_diffrn_reflns_limit_h_max     5
_diffrn_reflns_limit_k_min     -15
_diffrn_reflns_limit_k_max     16
_diffrn_reflns_limit_l_min     -17
_diffrn_reflns_limit_l_max     18
_diffrn_reflns_reduction_process
;
;
_diffrn_standards_number     3
_diffrn_standards_interval_count     150
_diffrn_standards_decay_%     0.55
loop_
    _diffrn_standard_refln_index_h
    _diffrn_standard_refln_index_k
    _diffrn_standard_refln_index_l
    0 0 -3
    -4 0 0
    -2 -1 -2
_refine_special_details
;
Refinement on <i>F</i>^2^ for ALL reflections except those flagged by the user
for potential systematic errors. Weighted <i>R</i>-factors <i>wR</i> and all
goodnesses of fit <i>S</i> are based on <i>F</i>^2^, conventional
<i>R</i>-factors <i>R</i> are based on <i>F</i>, with <i>F</i> set to zero for
negative <i>F</i>^2^. The observed criterion of <i>F</i>^2^ > \s(<i>F</i>^2^)
is used only for calculating -<i>R</i>-factor-obs <i>etc</i>. and is not
relevant to the choice of reflections for refinement. <i>R</i>-factors based
on <i>F</i>^2^ are statistically about twice as large as those based on
<i>F</i>, and <i>R</i>-factors based on ALL data will be even larger.
;
_reflns_number_total     7393
_reflns_number_gt     4745
_reflns_threshold_expression     I>2\s(I)
_refine_ls_structure_factor_coef     Fsqd
_refine_ls_matrix_type     full
_refine_ls_R_factor_all     0.1049
_refine_ls_R_factor_gt     0.0567
_refine_ls_wR_factor_gt     0.1551
_refine_ls_wR_factor_ref     0.1804
_refine_ls_goodness_of_fit_ref     1.032
_refine_ls_restrained_S_all     1.032
_refine_ls_number_reflns     7393
_refine_ls_number_parameters     505
_refine_ls_number_restraints     0
_refine_ls_number_constraints     ?
_refine_ls_hydrogen_treatment     constr
_refine_ls_weighting_scheme     'calc'
_refine_ls_weighting_details
         'calc w=1/[\s^2^(Fo^2^)+(0.0978P)^2^+0.8077P] where P=(Fo^2^+2Fc^2^)/3'
_atom_sites_solution_hydrogens     geom
_atom_sites_solution_primary     direct
_atom_sites_solution_secondary     difmap
_refine_ls_shift/su_max     0.003
_refine_ls_shift/su_mean     0.000
_refine_diff_density_max     0.856
_refine_diff_density_min     -0.626
_refine_ls_extinction_method     none
loop_
    _atom_type_symbol
    _atom_type_description
    _atom_type_scat_dispersion_real
    _atom_type_scat_dispersion_imag
    _atom_type_scat_source
    P P 0.1023 0.0942 'International Tables Vol C Tables 4.2.6.8 and 6.1.1.4'
    N N 0.0061 0.0033 'International Tables Vol C Tables 4.2.6.8 and 6.1.1.4'
    F F 0.0171 0.0103 'International Tables Vol C Tables 4.2.6.8 and 6.1.1.4'
    Cu Cu 0.3201 1.2651 'International Tables Vol C Tables 4.2.6.8 and 6.1.1.4'
    B B 0.0013 0.0007 'International Tables Vol C Tables 4.2.6.8 and 6.1.1.4'
    H H 0.0000 0.0000 'International Tables Vol C Tables 4.2.6.8 and 6.1.1.4'
    C C 0.0033 0.0016 'International Tables Vol C Tables 4.2.6.8 and 6.1.1.4'
_computing_data_collection
;
MSC/AFC7 Diffractometer Control for Windows
(Molecular Structure Corporation, 1999)
;
_computing_cell_refinement
;
MSC/AFC7 Diffractometer Control for Windows (Molecular Structure Corporation,
1999)
;
_computing_data_reduction
                    'teXsan for Windows (Molecular Structure Corporation, 2001)'
_computing_structure_solution
                    'teXsan for Windows (Molecular Structure Corporation, 2001)'
_computing_structure_refinement
;
teXsan for Windows (Molecular Structure Corporation, 2001) and SHELXL97
(Sheldrick, 2008)
;
_computing_molecular_graphics     'ORTEP-3 (Farrugia, 1997)'
_computing_publication_material
;
teXsan for Windows (Molecular Structure Corporation, 2001) and PLATON
(Spek,
2003)
;
loop_
    _atom_site_type_symbol
    _atom_site_label
    _atom_site_fract_x
    _atom_site_fract_y
    _atom_site_fract_z
    _atom_site_U_iso_or_equiv
    _atom_site_thermal_displace_type
    _atom_site_calc_flag
    _atom_site_refinement_flags
    _atom_site_occupancy
    Cu Cu1 0.46141(5) 0.28505(4) 0.26070(3) 0.0484(2) Uani . . 1.000
    P P1 0.29384(11) 0.36519(8) 0.25296(7) 0.0479(3) Uani . . 1.000
    P P2 0.40161(11) 0.11504(8) 0.23049(8) 0.0474(3) Uani . . 1.000
    N N1 0.6167(4) 0.3073(3) 0.3847(2) 0.0552(12) Uani . . 1.000
    N N2 0.5606(4) 0.3441(3) 0.1662(3) 0.0567(12) Uani . . 1.000
    C C11 0.7030(5) 0.3947(4) 0.4011(4) 0.0717(19) Uani . . 1.000
    C C12 0.8051(6) 0.4137(5) 0.4833(5) 0.093(2) Uani . . 1.000
    C C13 0.8198(6) 0.3400(7) 0.5494(4) 0.095(3) Uani . . 1.000
    C C14 0.7324(7) 0.2507(5) 0.5330(4) 0.089(2) Uani . . 1.000
    C C15 0.6334(5) 0.2366(4) 0.4502(3) 0.0636(17) Uani . . 1.000
    C C21 0.4905(5) 0.3665(4) 0.0801(4) 0.0690(17) Uani . . 1.000
    C C22 0.5399(7) 0.3781(5) 0.0084(4) 0.084(2) Uani . . 1.000
    C C23 0.6672(7) 0.3692(5) 0.0249(4) 0.088(3) Uani . . 1.000
    C C24 0.7440(6) 0.3517(5) 0.1131(5) 0.087(2) Uani . . 1.000
    C C25 0.6879(5) 0.3393(4) 0.1808(4) 0.0708(19) Uani . . 1.000
    C C111 0.2321(5) 0.3414(4) 0.3501(3) 0.0587(17) Uani . . 1.000
    C C112 0.3261(7) 0.3485(4) 0.4363(4) 0.081(2) Uani . . 1.000
    C C113 0.2820(11) 0.3314(6) 0.5138(4) 0.109(4) Uani . . 1.000
    C C114 0.1482(12) 0.3075(6) 0.5017(7) 0.116(4) Uani . . 1.000
    C C115 0.0590(10) 0.2995(7) 0.4180(7) 0.120(4) Uani . . 1.000
    C C116 0.0997(7) 0.3173(5) 0.3443(4) 0.092(3) Uani . . 1.000
    C C121 0.3246(5) 0.5026(3) 0.2445(3) 0.0517(14) Uani . . 1.000
    C C122 0.2309(5) 0.5585(4) 0.2463(3) 0.0664(17) Uani . . 1.000
    C C123 0.2574(7) 0.6627(4) 0.2386(4) 0.081(3) Uani . . 1.000
    C C124 0.3758(7) 0.7121(4) 0.2304(4) 0.081(2) Uani . . 1.000
    C C125 0.4710(6) 0.6597(4) 0.2285(4) 0.078(2) Uani . . 1.000
    C C126 0.4445(5) 0.5546(4) 0.2352(3) 0.0624(17) Uani . . 1.000
    C C131 0.1482(4) 0.3265(3) 0.1530(3) 0.0514(14) Uani . . 1.000
    C C132 0.1208(5) 0.3868(4) 0.0746(3) 0.0652(17) Uani . . 1.000
    C C133 0.0207(6) 0.3505(5) -0.0047(4) 0.083(2) Uani . . 1.000
    C C134 -0.0496(6) 0.2550(6) -0.0061(4) 0.095(3) Uani . . 1.000
    C C135 -0.0232(6) 0.1931(4) 0.0698(5) 0.086(2) Uani . . 1.000
    C C136 0.0754(5) 0.2285(4) 0.1491(4) 0.0688(17) Uani . . 1.000
    C C211 0.2640(4) 0.0412(3) 0.2632(3) 0.0497(14) Uani . . 1.000
    C C212 0.2424(5) 0.0666(4) 0.3404(4) 0.0647(17) Uani . . 1.000
    C C213 0.1408(6) 0.0100(5) 0.3689(4) 0.081(2) Uani . . 1.000
    C C214 0.0599(5) -0.0729(5) 0.3199(5) 0.080(2) Uani . . 1.000
    C C215 0.0768(5) -0.0978(4) 0.2436(5) 0.076(2) Uani . . 1.000
    C C216 0.1779(5) -0.0418(4) 0.2135(4) 0.0655(17) Uani . . 1.000
    C C221 0.5348(4) 0.0446(3) 0.2882(3) 0.0535(16) Uani . . 1.000
    C C222 0.5237(5) -0.0362(4) 0.3464(4) 0.0714(19) Uani . . 1.000
    C C223 0.6289(7) -0.0850(5) 0.3898(5) 0.095(3) Uani . . 1.000
    C C224 0.7473(7) -0.0526(6) 0.3746(5) 0.099(3) Uani . . 1.000
    C C225 0.7632(6) 0.0313(5) 0.3178(5) 0.089(3) Uani . . 1.000
    C C226 0.6557(5) 0.0784(4) 0.2738(4) 0.073(2) Uani . . 1.000
    C C231 0.3568(5) 0.0846(4) 0.1109(3) 0.0633(17) Uani . . 1.000
    C C232 0.2883(6) 0.1468(5) 0.0460(4) 0.083(2) Uani . . 1.000
    C C233 0.2507(8) 0.1311(8) -0.0457(5) 0.114(3) Uani . . 1.000
    C C234 0.2762(8) 0.0461(11) -0.0741(5) 0.142(5) Uani . . 1.000
    C C235 0.3421(7) -0.0196(8) -0.0116(6) 0.122(4) Uani . . 1.000
    C C236 0.3837(5) -0.0021(5) 0.0824(4) 0.081(2) Uani . . 1.000
    F F1 0.7323(6) 0.5919(5) 0.1749(6) 0.242(4) Uani . . 1.000
    F F2 0.8547(13) 0.5615(6) 0.2980(6) 0.353(7) Uani . . 1.000
    F F3 0.9394(7) 0.6435(7) 0.2124(6) 0.240(5) Uani . . 1.000
    F F4 0.8438(8) 0.7146(5) 0.2723(5) 0.213(4) Uani . . 1.000
    B B1 0.8395(8) 0.6264(7) 0.2351(5) 0.098(3) Uani . . 1.000
    H H11 0.69470 0.44550 0.35430 0.0880 Uiso . . 1.000
    H H12 0.86440 0.47790 0.49230 0.1070 Uiso . . 1.000
    H H13 0.88830 0.35180 0.60580 0.1140 Uiso . . 1.000
    H H14 0.73940 0.19850 0.57900 0.1060 Uiso . . 1.000
    H H15 0.57530 0.17400 0.43990 0.0770 Uiso . . 1.000
    H H21 0.40050 0.37240 0.06830 0.0820 Uiso . . 1.000
    H H22 0.48410 0.39180 -0.05140 0.0960 Uiso . . 1.000
    H H23 0.70380 0.37580 -0.02340 0.1070 Uiso . . 1.000
    H H24 0.83570 0.34780 0.12670 0.1060 Uiso . . 1.000
    H H25 0.74110 0.32680 0.24190 0.0870 Uiso . . 1.000
    H H112 0.41800 0.36370 0.44240 0.0960 Uiso . . 1.000
    H H113 0.35200 0.33940 0.57290 0.1320 Uiso . . 1.000
    H H114 0.12670 0.29610 0.55720 0.1500 Uiso . . 1.000
    H H115 -0.02860 0.28300 0.41460 0.1400 Uiso . . 1.000
    H H116 0.03420 0.31330 0.28560 0.1120 Uiso . . 1.000
    H H122 0.14850 0.52430 0.25160 0.0770 Uiso . . 1.000
    H H123 0.19380 0.70050 0.24120 0.0930 Uiso . . 1.000
    H H124 0.39260 0.78340 0.22600 0.0970 Uiso . . 1.000
    H H125 0.55260 0.69330 0.22200 0.0920 Uiso . . 1.000
    H H126 0.50750 0.51780 0.23380 0.0730 Uiso . . 1.000
    H H132 0.16970 0.45360 0.07600 0.0780 Uiso . . 1.000
    H H133 0.00500 0.39260 -0.05840 0.1000 Uiso . . 1.000
    H H134 -0.11670 0.23070 -0.06050 0.1150 Uiso . . 1.000
    H H135 -0.07350 0.12650 0.06790 0.1020 Uiso . . 1.000
    H H136 0.09400 0.18470 0.20230 0.0820 Uiso . . 1.000
    H H212 0.29830 0.12350 0.37360 0.0760 Uiso . . 1.000
    H H213 0.12760 0.02840 0.42240 0.0970 Uiso . . 1.000
    H H214 -0.00790 -0.11300 0.34070 0.1010 Uiso . . 1.000
    H H215 0.02100 -0.15430 0.20910 0.0950 Uiso . . 1.000
    H H216 0.18950 -0.06030 0.16000 0.0760 Uiso . . 1.000
    H H222 0.44130 -0.05930 0.35670 0.0840 Uiso . . 1.000
    H H223 0.61980 -0.14040 0.43020 0.1160 Uiso . . 1.000
    H H224 0.81840 -0.08710 0.40250 0.1170 Uiso . . 1.000
    H H225 0.84740 0.05550 0.31100 0.1070 Uiso . . 1.000
    H H226 0.66510 0.13490 0.23350 0.0850 Uiso . . 1.000
    H H232 0.26550 0.20440 0.06510 0.0950 Uiso . . 1.000
    H H233 0.20620 0.17630 -0.08840 0.1410 Uiso . . 1.000
    H H234 0.25070 0.03440 -0.13760 0.1820 Uiso . . 1.000
    H H235 0.36150 -0.07740 -0.03180 0.1450 Uiso . . 1.000
    H H236 0.42900 -0.04800 0.12590 0.1030 Uiso . . 1.000
loop_
    _atom_site_aniso_label
    _atom_site_aniso_U_11
    _atom_site_aniso_U_22
    _atom_site_aniso_U_33
    _atom_site_aniso_U_12
    _atom_site_aniso_U_13
    _atom_site_aniso_U_23
    Cu1 0.0446(3) 0.0460(3) 0.0477(3) 0.0085(2) 0.0067(2) 0.0012(2)
    P1 0.0507(6) 0.0444(6) 0.0448(6) 0.0139(5) 0.0081(5) 0.0010(5)
    P2 0.0475(6) 0.0450(6) 0.0470(6) 0.0069(5) 0.0114(5) -0.0069(5)
    N1 0.054(2) 0.052(2) 0.050(2) 0.0125(18) 0.0021(17) -0.0040(17)
    N2 0.053(2) 0.060(2) 0.054(2) 0.0083(18) 0.0175(18) 0.0096(18)
    C11 0.060(3) 0.056(3) 0.079(4) 0.004(2) -0.001(3) -0.008(3)
    C12 0.058(3) 0.088(4) 0.110(5) -0.001(3) -0.002(3) -0.043(4)
    C13 0.071(4) 0.141(6) 0.059(3) 0.035(4) -0.010(3) -0.026(4)
    C14 0.094(4) 0.102(5) 0.055(3) 0.030(4) 0.000(3) 0.006(3)
    C15 0.068(3) 0.066(3) 0.046(3) 0.016(3) 0.003(2) 0.001(2)
    C21 0.063(3) 0.075(3) 0.065(3) 0.016(3) 0.019(3) 0.019(3)
    C22 0.093(4) 0.089(4) 0.068(4) 0.020(3) 0.028(3) 0.022(3)
    C23 0.099(5) 0.095(4) 0.086(4) 0.021(4) 0.053(4) 0.015(3)
    C24 0.063(3) 0.110(5) 0.093(4) 0.020(3) 0.035(3) 0.014(4)
    C25 0.060(3) 0.082(4) 0.066(3) 0.012(3) 0.019(3) 0.012(3)
    C111 0.077(3) 0.053(3) 0.053(3) 0.025(2) 0.024(2) 0.005(2)
    C112 0.117(5) 0.081(4) 0.052(3) 0.049(4) 0.018(3) 0.003(3)
    C113 0.185(9) 0.096(5) 0.058(4) 0.074(6) 0.032(5) 0.013(3)
    C114 0.185(9) 0.095(5) 0.110(6) 0.055(6) 0.093(7) 0.023(5)
    C115 0.145(7) 0.130(7) 0.115(6) 0.024(6) 0.086(6) 0.012(5)
    C116 0.099(5) 0.110(5) 0.082(4) 0.025(4) 0.048(4) 0.004(4)
    C121 0.059(3) 0.049(2) 0.040(2) 0.014(2) 0.0051(19) 0.0008(18)
    C122 0.075(3) 0.059(3) 0.063(3) 0.024(3) 0.013(3) 0.000(2)
    C123 0.117(5) 0.062(4) 0.068(4) 0.042(4) 0.019(3) 0.000(3)
    C124 0.117(5) 0.042(3) 0.068(3) 0.016(3) 0.009(3) -0.003(2)
    C125 0.085(4) 0.052(3) 0.074(4) -0.004(3) 0.007(3) 0.004(3)
    C126 0.063(3) 0.057(3) 0.054(3) 0.013(2) 0.001(2) 0.000(2)
    C131 0.044(2) 0.056(3) 0.052(2) 0.013(2) 0.0101(19) -0.003(2)
    C132 0.071(3) 0.069(3) 0.051(3) 0.019(3) 0.011(2) 0.001(2)
    C133 0.091(4) 0.090(4) 0.053(3) 0.025(3) -0.001(3) -0.006(3)
    C134 0.083(4) 0.096(5) 0.082(4) 0.026(4) -0.018(3) -0.030(4)
    C135 0.063(3) 0.067(4) 0.106(5) 0.005(3) -0.001(3) -0.022(3)
    C136 0.055(3) 0.062(3) 0.075(3) 0.011(2) 0.004(2) 0.004(3)
    C211 0.047(2) 0.042(2) 0.057(3) 0.0114(19) 0.012(2) 0.0024(19)
    C212 0.070(3) 0.061(3) 0.065(3) 0.008(2) 0.026(3) -0.006(2)
    C213 0.089(4) 0.084(4) 0.084(4) 0.022(3) 0.047(3) 0.010(3)
    C214 0.058(3) 0.074(4) 0.112(5) 0.013(3) 0.035(3) 0.014(3)
    C215 0.055(3) 0.061(3) 0.104(5) -0.001(2) 0.021(3) -0.001(3)
    C216 0.059(3) 0.063(3) 0.072(3) 0.005(2) 0.020(3) -0.010(2)
    C221 0.053(3) 0.047(2) 0.057(3) 0.012(2) 0.009(2) -0.013(2)
    C222 0.067(3) 0.064(3) 0.083(4) 0.018(3) 0.022(3) 0.004(3)
    C223 0.104(5) 0.094(5) 0.091(5) 0.053(4) 0.022(4) 0.016(4)
    C224 0.096(5) 0.126(6) 0.086(4) 0.070(5) 0.018(4) 0.003(4)
    C225 0.070(4) 0.109(5) 0.099(5) 0.037(4) 0.029(3) -0.008(4)
    C226 0.063(3) 0.076(4) 0.087(4) 0.021(3) 0.031(3) 0.000(3)
    C231 0.052(3) 0.082(3) 0.053(3) 0.001(2) 0.016(2) -0.018(3)
    C232 0.072(4) 0.106(5) 0.054(3) 0.003(3) 0.007(3) -0.008(3)
    C233 0.094(5) 0.173(8) 0.052(4) 0.001(5) 0.006(3) -0.005(4)
    C234 0.084(5) 0.259(13) 0.059(4) -0.031(7) 0.018(4) -0.051(6)
    C235 0.075(4) 0.187(9) 0.107(6) -0.020(5) 0.038(4) -0.089(6)
    C236 0.066(3) 0.100(4) 0.081(4) -0.004(3) 0.031(3) -0.038(3)
    F1 0.112(4) 0.207(6) 0.317(9) 0.049(4) -0.087(5) -0.127(6)
    F2 0.499(17) 0.195(7) 0.194(8) -0.134(9) 0.028(9) 0.070(6)
    F3 0.150(5) 0.316(10) 0.282(9) -0.008(6) 0.122(6) -0.071(8)
    F4 0.261(8) 0.156(5) 0.207(6) -0.070(5) 0.103(6) -0.079(5)
    B1 0.081(5) 0.103(6) 0.079(5) -0.050(4) 0.025(4) 0.000(4)
_geom_special_details
;
Bond distances, angles <i>etc</i>. have been calculated using the rounded
fractional coordinates. All su's are estimated from the variances of the
(full) variance-covariance matrix. The cell e.s.d.'s are taken into account in
the estimation of distances, angles and torsion angles
;
loop_
    _geom_bond_atom_site_label_1
    _geom_bond_atom_site_label_2
    _geom_bond_site_symmetry_1
    _geom_bond_site_symmetry_2
    _geom_bond_distance
    _geom_bond_publ_flag
    Cu1 P1 . . 2.2712(17) yes
    Cu1 P2 . . 2.2955(16) yes
    Cu1 N1 . . 2.091(4) yes
    Cu1 N2 . . 2.113(5) yes
    P1 C111 . . 1.828(5) no
    P1 C121 . . 1.815(4) no
    P1 C131 . . 1.830(5) no
    P2 C211 . . 1.817(5) no
    P2 C221 . . 1.833(5) no
    P2 C231 . . 1.818(5) no
    F1 B1 . . 1.255(12) no
    F2 B1 . . 1.246(12) no
    F3 B1 . . 1.225(13) no
    F4 B1 . . 1.353(11) no
    N1 C15 . . 1.325(6) no
    N1 C11 . . 1.331(7) no
    N2 C21 . . 1.344(7) no
    N2 C25 . . 1.342(8) no
    C11 C12 . . 1.386(9) no
    C12 C13 . . 1.359(10) no
    C13 C14 . . 1.356(11) no
    C14 C15 . . 1.372(8) no
    C21 C22 . . 1.376(9) no
    C22 C23 . . 1.352(11) no
    C23 C24 . . 1.375(10) no
    C24 C25 . . 1.366(9) no
    C111 C116 . . 1.385(10) no
    C11 H11 . . 0.9500 no
    C111 C112 . . 1.384(8) no
    C112 C113 . . 1.425(11) no
    C12 H12 . . 0.9600 no
    C113 C114 . . 1.377(18) no
    C13 H13 . . 0.9400 no
    C114 C115 . . 1.335(15) no
    C14 H14 . . 0.9500 no
    C15 H15 . . 0.9300 no
    C115 C116 . . 1.347(13) no
    C121 C126 . . 1.396(8) no
    C21 H21 . . 0.9500 no
    C121 C122 . . 1.397(8) no
    C22 H22 . . 0.9500 no
    C122 C123 . . 1.378(7) no
    C23 H23 . . 0.9500 no
    C123 C124 . . 1.365(11) no
    C124 C125 . . 1.379(10) no
    C24 H24 . . 0.9600 no
    C25 H25 . . 0.9500 no
    C125 C126 . . 1.389(7) no
    C131 C132 . . 1.385(6) no
    C131 C136 . . 1.389(7) no
    C132 C133 . . 1.390(8) no
    C133 C134 . . 1.353(10) no
    C134 C135 . . 1.368(9) no
    C135 C136 . . 1.380(9) no
    C211 C216 . . 1.401(7) no
    C211 C212 . . 1.381(7) no
    C112 H112 . . 0.9500 no
    C212 C213 . . 1.387(9) no
    C113 H113 . . 0.9800 no
    C213 C214 . . 1.378(9) no
    C114 H114 . . 0.9600 no
    C214 C215 . . 1.340(10) no
    C115 H115 . . 0.9200 no
    C215 C216 . . 1.393(8) no
    C116 H116 . . 0.9500 no
    C221 C222 . . 1.366(7) no
    C221 C226 . . 1.387(8) no
    C222 C223 . . 1.384(10) no
    C122 H122 . . 0.9500 no
    C223 C224 . . 1.365(11) no
    C123 H123 . . 0.9500 no
    C224 C225 . . 1.392(10) no
    C124 H124 . . 0.9400 no
    C225 C226 . . 1.392(9) no
    C125 H125 . . 0.9400 no
    C126 H126 . . 0.9300 no
    C231 C232 . . 1.373(8) no
    C231 C236 . . 1.403(8) no
    C132 H132 . . 0.9500 no
    C232 C233 . . 1.368(10) no
    C233 C234 . . 1.374(16) no
    C133 H133 . . 0.9500 no
    C234 C235 . . 1.374(15) no
    C134 H134 . . 0.9400 no
    C135 H135 . . 0.9500 no
    C235 C236 . . 1.403(11) no
    C136 H136 . . 0.9600 no
    C212 H212 . . 0.9400 no
    C213 H213 . . 0.9500 no
    C214 H214 . . 0.9500 no
    C215 H215 . . 0.9500 no
    C216 H216 . . 0.9400 no
    C222 H222 . . 0.9500 no
    C223 H223 . . 0.9400 no
    C224 H224 . . 0.9400 no
    C225 H225 . . 0.9500 no
    C226 H226 . . 0.9500 no
    C232 H232 . . 0.9600 no
    C233 H233 . . 0.9400 no
    C234 H234 . . 0.9500 no
    C235 H235 . . 0.9500 no
    C236 H236 . . 0.9600 no
loop_
    _geom_contact_atom_site_label_1
    _geom_contact_atom_site_label_2
    _geom_contact_distance
    _geom_contact_site_symmetry_1
    _geom_contact_site_symmetry_2
    _geom_contact_publ_flag
    Cu1 H112 3.3100 . . no
    Cu1 H126 3.0900 . . no
    Cu1 H212 3.2900 . . no
    Cu1 H226 3.4400 . . no
    Cu1 H232 3.2000 . . no
    P2 N2 3.457(5) . . no
    F1 C25 3.338(9) . . no
    F2 C11 3.157(12) . . no
    F3 C123 3.306(12) . 1_655 no
    F4 C215 3.309(10) . 1_665 no
    F4 C214 3.274(10) . 1_665 no
    F1 H22 2.5300 . 2_665 no
    F1 H126 2.8600 . . no
    F2 H13 2.7500 . 2_766 no
    F2 H11 2.4300 . . no
    F3 H133 2.7600 . 2_665 no
    F3 H123 2.6100 . 1_655 no
    F3 H215 2.6900 . 1_665 no
    F3 H13 2.8200 . 2_766 no
    F4 H215 2.7200 . 1_665 no
    F4 H214 2.6200 . 1_665 no
    F4 H114 2.5600 . 2_666 no
    N1 N2 3.255(6) . . no
    N2 N1 3.255(6) . . no
    N2 P2 3.457(5) . . no
    N1 H25 2.9300 . . no
    N1 H112 2.8600 . . no
    N2 H126 2.8900 . . no
    C11 C25 3.512(8) . . no
    C11 F2 3.157(12) . . no
    C15 C221 3.519(7) . . no
    C21 C232 3.272(9) . . no
    C22 C22 3.538(10) . 2_665 no
    C25 C11 3.512(8) . . no
    C25 F1 3.338(9) . . no
    C11 H25 2.8900 . . no
    C116 C136 3.268(9) . . no
    C21 H232 2.8900 . . no
    C122 C132 3.423(7) . . no
    C123 F3 3.306(12) . 1_455 no
    C25 H226 2.7900 . . no
    C132 C122 3.423(7) . . no
    C136 C211 3.559(7) . . no
    C136 C116 3.268(9) . . no
    C111 H136 3.0400 . . no
    C211 C136 3.559(7) . . no
    C111 H122 2.9300 . . no
    C212 C222 3.586(8) . . no
    C113 H223 2.9400 . 2_656 no
    C114 H12 2.9400 . 2_666 no
    C214 F4 3.274(10) . 1_445 no
    C215 F4 3.309(10) . 1_445 no
    C116 H122 3.0600 . . no
    C116 H136 2.9400 . . no
    C216 C236 3.441(9) . . no
    C221 C15 3.519(7) . . no
    C121 H132 2.6500 . . no
    C122 H132 2.9200 . . no
    C222 C212 3.586(8) . . no
    C123 H134 3.0700 . 2_565 no
    C125 H113 3.0400 . 2_666 no
    C226 C236 3.483(8) . . no
    C131 H232 2.9400 . . no
    C131 H116 2.7200 . . no
    C232 C21 3.272(9) . . no
    C235 C236 3.464(11) . 2_655 no
    C235 C235 3.269(12) . 2_655 no
    C136 H232 2.8700 . . no
    C236 C235 3.464(11) . 2_655 no
    C236 C216 3.441(9) . . no
    C136 H116 2.7000 . . no
    C236 C226 3.483(8) . . no
    C211 H222 2.5600 . . no
    C211 H136 2.8400 . . no
    C212 H222 2.9500 . . no
    C212 H136 2.8100 . . no
    C214 H14 2.9800 . 2_656 no
    C216 H222 3.0200 . . no
    C221 H236 2.6900 . . no
    C221 H15 2.9200 . . no
    C222 H124 3.0100 . 1_545 no
    C224 H213 3.0100 . 2_656 no
    C225 H234 2.9600 . 2_655 no
    C226 H236 3.0700 . . no
    C231 H216 2.6300 . . no
    C232 H21 3.0400 . . no
    C234 H135 2.8800 . 2_555 no
    C235 H135 2.8600 . 2_555 no
    C235 H235 3.0900 . 2_655 no
    C236 H235 3.0900 . 2_655 no
    C236 H216 2.7200 . . no
    H11 F2 2.4300 . . no
    H11 H126 2.5600 . . no
    H12 C114 2.9400 . 2_666 no
    H13 F2 2.7500 . 2_766 no
    H13 F3 2.8200 . 2_766 no
    H14 C214 2.9800 . 2_656 no
    H15 C221 2.9200 . . no
    H21 C232 3.0400 . . no
    H21 H232 2.4300 . . no
    H22 F1 2.5300 . 2_665 no
    H25 N1 2.9300 . . no
    H25 C11 2.8900 . . no
    H25 H226 2.5500 . . no
    H112 Cu1 3.3100 . . no
    H112 N1 2.8600 . . no
    H113 C125 3.0400 . 2_666 no
    H114 F4 2.5600 . 2_666 no
    H116 H136 2.5600 . . no
    H116 C131 2.7200 . . no
    H116 C136 2.7000 . . no
    H122 C116 3.0600 . . no
    H122 C111 2.9300 . . no
    H123 F3 2.6100 . 1_455 no
    H124 C222 3.0100 . 1_565 no
    H126 Cu1 3.0900 . . no
    H126 F1 2.8600 . . no
    H126 H11 2.5600 . . no
    H126 N2 2.8900 . . no
    H132 C121 2.6500 . . no
    H132 C122 2.9200 . . no
    H133 F3 2.7600 . 2_665 no
    H134 C123 3.0700 . 2_565 no
    H135 C234 2.8800 . 2_555 no
    H135 C235 2.8600 . 2_555 no
    H136 C111 3.0400 . . no
    H136 C116 2.9400 . . no
    H136 C211 2.8400 . . no
    H136 C212 2.8100 . . no
    H136 H116 2.5600 . . no
    H212 Cu1 3.2900 . . no
    H213 C224 3.0100 . 2_656 no
    H214 F4 2.6200 . 1_445 no
    H214 H224 2.4800 . 1_455 no
    H215 F3 2.6900 . 1_445 no
    H215 F4 2.7200 . 1_445 no
    H215 H233 2.5300 . 2_555 no
    H216 C231 2.6300 . . no
    H216 C236 2.7200 . . no
    H222 C211 2.5600 . . no
    H222 C212 2.9500 . . no
    H222 C216 3.0200 . . no
    H223 C113 2.9400 . 2_656 no
    H224 H214 2.4800 . 1_655 no
    H226 C25 2.7900 . . no
    H226 H25 2.5500 . . no
    H226 Cu1 3.4400 . . no
    H232 Cu1 3.2000 . . no
    H232 C131 2.9400 . . no
    H232 C136 2.8700 . . no
    H232 C21 2.8900 . . no
    H232 H21 2.4300 . . no
    H233 H215 2.5300 . 2_555 no
    H234 C225 2.9600 . 2_655 no
    H235 C235 3.0900 . 2_655 no
    H235 C236 3.0900 . 2_655 no
    H236 C221 2.6900 . . no
    H236 C226 3.0700 . . no
loop_
    _geom_angle_atom_site_label_1
    _geom_angle_atom_site_label_2
    _geom_angle_atom_site_label_3
    _geom_angle_site_symmetry_1
    _geom_angle_site_symmetry_2
    _geom_angle_site_symmetry_3
    _geom_angle
    _geom_angle_publ_flag
    P1 Cu1 P2 . . . 116.02(6) yes
    P1 Cu1 N1 . . . 112.68(12) yes
    P1 Cu1 N2 . . . 113.03(13) yes
    P2 Cu1 N1 . . . 109.04(12) yes
    P2 Cu1 N2 . . . 103.22(12) yes
    N1 Cu1 N2 . . . 101.51(17) yes
    Cu1 P1 C111 . . . 115.25(18) no
    Cu1 P1 C121 . . . 117.97(19) no
    Cu1 P1 C131 . . . 111.42(15) no
    C111 P1 C121 . . . 102.0(2) no
    C111 P1 C131 . . . 105.0(2) no
    C121 P1 C131 . . . 103.8(2) no
    Cu1 P2 C211 . . . 118.50(15) no
    Cu1 P2 C221 . . . 113.17(14) no
    Cu1 P2 C231 . . . 114.85(18) no
    C211 P2 C221 . . . 101.9(2) no
    C211 P2 C231 . . . 102.9(2) no
    C221 P2 C231 . . . 103.6(2) no
    Cu1 N1 C11 . . . 120.6(3) no
    Cu1 N1 C15 . . . 122.2(3) no
    C11 N1 C15 . . . 117.2(4) no
    Cu1 N2 C21 . . . 120.0(4) no
    Cu1 N2 C25 . . . 122.5(4) no
    C21 N2 C25 . . . 115.8(5) no
    N1 C11 C12 . . . 122.5(5) no
    C11 C12 C13 . . . 119.1(6) no
    C12 C13 C14 . . . 118.6(6) no
    C13 C14 C15 . . . 119.5(6) no
    N1 C15 C14 . . . 123.1(5) no
    N2 C21 C22 . . . 123.8(6) no
    C21 C22 C23 . . . 118.8(6) no
    C22 C23 C24 . . . 118.9(6) no
    C23 C24 C25 . . . 119.1(7) no
    N2 C25 C24 . . . 123.4(6) no
    P1 C111 C112 . . . 116.9(5) no
    P1 C111 C116 . . . 125.4(4) no
    C112 C111 C116 . . . 117.7(5) no
    C12 C11 H11 . . . 119.00 no
    N1 C11 H11 . . . 119.00 no
    C13 C12 H12 . . . 121.00 no
    C11 C12 H12 . . . 120.00 no
    C111 C112 C113 . . . 118.6(7) no
    C12 C13 H13 . . . 120.00 no
    C112 C113 C114 . . . 119.8(7) no
    C14 C13 H13 . . . 121.00 no
    C13 C14 H14 . . . 120.00 no
    C15 C14 H14 . . . 120.00 no
    C113 C114 C115 . . . 120.7(10) no
    C114 C115 C116 . . . 119.9(11) no
    C14 C15 H15 . . . 118.00 no
    N1 C15 H15 . . . 119.00 no
    C111 C116 C115 . . . 123.2(7) no
    P1 C121 C122 . . . 121.9(4) no
    N2 C21 H21 . . . 117.00 no
    C22 C21 H21 . . . 119.00 no
    P1 C121 C126 . . . 119.6(4) no
    C122 C121 C126 . . . 118.6(4) no
    C121 C122 C123 . . . 120.1(6) no
    C21 C22 H22 . . . 120.00 no
    C23 C22 H22 . . . 122.00 no
    C22 C23 H23 . . . 121.00 no
    C122 C123 C124 . . . 120.4(6) no
    C24 C23 H23 . . . 120.00 no
    C123 C124 C125 . . . 121.3(5) no
    C23 C24 H24 . . . 120.00 no
    C25 C24 H24 . . . 121.00 no
    C124 C125 C126 . . . 118.7(6) no
    C24 C25 H25 . . . 119.00 no
    N2 C25 H25 . . . 118.00 no
    C121 C126 C125 . . . 121.0(5) no
    P1 C131 C132 . . . 121.3(3) no
    P1 C131 C136 . . . 119.7(4) no
    C132 C131 C136 . . . 118.1(4) no
    C131 C132 C133 . . . 120.5(5) no
    C132 C133 C134 . . . 120.0(6) no
    C133 C134 C135 . . . 120.8(6) no
    C134 C135 C136 . . . 119.8(6) no
    C131 C136 C135 . . . 120.8(5) no
    P2 C211 C212 . . . 119.4(4) no
    P2 C211 C216 . . . 122.8(4) no
    C212 C211 C216 . . . 117.8(5) no
    C211 C212 C213 . . . 120.9(5) no
    C111 C112 H112 . . . 120.00 no
    C113 C112 H112 . . . 122.00 no
    C112 C113 H113 . . . 115.00 no
    C212 C213 C214 . . . 119.9(6) no
    C114 C113 H113 . . . 125.00 no
    C113 C114 H114 . . . 115.00 no
    C115 C114 H114 . . . 125.00 no
    C213 C214 C215 . . . 120.4(6) no
    C214 C215 C216 . . . 120.7(6) no
    C114 C115 H115 . . . 116.00 no
    C116 C115 H115 . . . 124.00 no
    C211 C216 C215 . . . 120.2(5) no
    C111 C116 H116 . . . 119.00 no
    C115 C116 H116 . . . 118.00 no
    C222 C221 C226 . . . 118.4(5) no
    P2 C221 C222 . . . 124.3(4) no
    P2 C221 C226 . . . 117.3(3) no
    C121 C122 H122 . . . 120.00 no
    C221 C222 C223 . . . 121.7(6) no
    C123 C122 H122 . . . 120.00 no
    C222 C223 C224 . . . 119.9(6) no
    C124 C123 H123 . . . 120.00 no
    C122 C123 H123 . . . 120.00 no
    C223 C224 C225 . . . 119.9(7) no
    C125 C124 H124 . . . 120.00 no
    C123 C124 H124 . . . 119.00 no
    C126 C125 H125 . . . 120.00 no
    C124 C125 H125 . . . 122.00 no
    C224 C225 C226 . . . 119.3(7) no
    C121 C126 H126 . . . 119.00 no
    C221 C226 C225 . . . 120.8(5) no
    C125 C126 H126 . . . 120.00 no
    C232 C231 C236 . . . 118.7(5) no
    P2 C231 C236 . . . 122.9(4) no
    P2 C231 C232 . . . 118.4(4) no
    C133 C132 H132 . . . 120.00 no
    C231 C232 C233 . . . 123.0(7) no
    C131 C132 H132 . . . 119.00 no
    C134 C133 H133 . . . 121.00 no
    C132 C133 H133 . . . 119.00 no
    C232 C233 C234 . . . 118.5(8) no
    C135 C134 H134 . . . 120.00 no
    C133 C134 H134 . . . 119.00 no
    C233 C234 C235 . . . 120.5(8) no
    C234 C235 C236 . . . 120.9(9) no
    C134 C135 H135 . . . 120.00 no
    C136 C135 H135 . . . 120.00 no
    C231 C236 C235 . . . 118.2(6) no
    C131 C136 H136 . . . 120.00 no
    C135 C136 H136 . . . 120.00 no
    C211 C212 H212 . . . 119.00 no
    C213 C212 H212 . . . 120.00 no
    C212 C213 H213 . . . 120.00 no
    C214 C213 H213 . . . 120.00 no
    C213 C214 H214 . . . 120.00 no
    C215 C214 H214 . . . 120.00 no
    C214 C215 H215 . . . 121.00 no
    C216 C215 H215 . . . 118.00 no
    C211 C216 H216 . . . 120.00 no
    C215 C216 H216 . . . 120.00 no
    C221 C222 H222 . . . 119.00 no
    C223 C222 H222 . . . 120.00 no
    C222 C223 H223 . . . 121.00 no
    C224 C223 H223 . . . 119.00 no
    C223 C224 H224 . . . 120.00 no
    C225 C224 H224 . . . 120.00 no
    C224 C225 H225 . . . 119.00 no
    C226 C225 H225 . . . 122.00 no
    C221 C226 H226 . . . 119.00 no
    C225 C226 H226 . . . 120.00 no
    C231 C232 H232 . . . 119.00 no
    C233 C232 H232 . . . 118.00 no
    C232 C233 H233 . . . 121.00 no
    C234 C233 H233 . . . 121.00 no
    C233 C234 H234 . . . 119.00 no
    C235 C234 H234 . . . 120.00 no
    C234 C235 H235 . . . 120.00 no
    C236 C235 H235 . . . 119.00 no
    C231 C236 H236 . . . 121.00 no
    C235 C236 H236 . . . 121.00 no
    F1 B1 F2 . . . 106.0(9) no
    F1 B1 F3 . . . 116.6(8) no
    F1 B1 F4 . . . 115.8(8) no
    F2 B1 F3 . . . 107.9(10) no
    F2 B1 F4 . . . 106.9(7) no
    F3 B1 F4 . . . 103.2(9) no
loop_
    _geom_torsion_atom_site_label_1
    _geom_torsion_atom_site_label_2
    _geom_torsion_atom_site_label_3
    _geom_torsion_atom_site_label_4
    _geom_torsion_site_symmetry_1
    _geom_torsion_site_symmetry_2
    _geom_torsion_site_symmetry_3
    _geom_torsion_site_symmetry_4
    _geom_torsion
    _geom_torsion_publ_flag
    P2 Cu1 P1 C111 . . . . 76.07(19) no
    P2 Cu1 P1 C121 . . . . -163.25(17) no
    P2 Cu1 P1 C131 . . . . -43.36(16) no
    N1 Cu1 P1 C111 . . . . -50.6(2) no
    N1 Cu1 P1 C121 . . . . 70.1(2) no
    N1 Cu1 P1 C131 . . . . -170.05(19) no
    N2 Cu1 P1 C111 . . . . -165.0(2) no
    N2 Cu1 P1 C121 . . . . -44.3(2) no
    N2 Cu1 P1 C131 . . . . 75.6(2) no
    P1 Cu1 P2 C211 . . . . -33.12(18) no
    P1 Cu1 P2 C221 . . . . -152.24(16) no
    P1 Cu1 P2 C231 . . . . 89.0(2) no
    N1 Cu1 P2 C211 . . . . 95.4(2) no
    N1 Cu1 P2 C221 . . . . -23.8(2) no
    N1 Cu1 P2 C231 . . . . -142.5(2) no
    N2 Cu1 P2 C211 . . . . -157.3(2) no
    N2 Cu1 P2 C221 . . . . 83.6(2) no
    N2 Cu1 P2 C231 . . . . -35.2(2) no
    P1 Cu1 N1 C11 . . . . -76.4(4) no
    P1 Cu1 N1 C15 . . . . 103.0(4) no
    P2 Cu1 N1 C11 . . . . 153.2(4) no
    P2 Cu1 N1 C15 . . . . -27.3(4) no
    N2 Cu1 N1 C11 . . . . 44.8(4) no
    N2 Cu1 N1 C15 . . . . -135.8(4) no
    P1 Cu1 N2 C21 . . . . -42.9(4) no
    P1 Cu1 N2 C25 . . . . 152.8(4) no
    P2 Cu1 N2 C21 . . . . 83.2(4) no
    P2 Cu1 N2 C25 . . . . -81.1(4) no
    N1 Cu1 N2 C21 . . . . -163.9(4) no
    N1 Cu1 N2 C25 . . . . 31.8(4) no
    Cu1 P1 C111 C112 . . . . 46.7(5) no
    Cu1 P1 C111 C116 . . . . -133.5(5) no
    C121 P1 C111 C112 . . . . -82.3(5) no
    C121 P1 C111 C116 . . . . 97.5(5) no
    C131 P1 C111 C112 . . . . 169.7(4) no
    C131 P1 C111 C116 . . . . -10.5(6) no
    Cu1 P1 C121 C122 . . . . -175.1(3) no
    Cu1 P1 C121 C126 . . . . 5.4(4) no
    C111 P1 C121 C122 . . . . -47.8(4) no
    C111 P1 C121 C126 . . . . 132.7(4) no
    C131 P1 C121 C122 . . . . 61.1(4) no
    C131 P1 C121 C126 . . . . -118.4(4) no
    Cu1 P1 C131 C132 . . . . -100.7(4) no
    Cu1 P1 C131 C136 . . . . 68.7(4) no
    C111 P1 C131 C132 . . . . 133.9(4) no
    C111 P1 C131 C136 . . . . -56.7(5) no
    C121 P1 C131 C132 . . . . 27.3(5) no
    C121 P1 C131 C136 . . . . -163.4(4) no
    Cu1 P2 C211 C212 . . . . -33.0(5) no
    Cu1 P2 C211 C216 . . . . 147.4(4) no
    C221 P2 C211 C212 . . . . 91.8(4) no
    C221 P2 C211 C216 . . . . -87.8(4) no
    C231 P2 C211 C212 . . . . -161.0(4) no
    C231 P2 C211 C216 . . . . 19.4(5) no
    Cu1 P2 C221 C222 . . . . 122.9(4) no
    Cu1 P2 C221 C226 . . . . -54.7(4) no
    C211 P2 C221 C222 . . . . -5.4(5) no
    C211 P2 C221 C226 . . . . 176.9(4) no
    C231 P2 C221 C222 . . . . -112.0(5) no
    C231 P2 C221 C226 . . . . 70.3(4) no
    Cu1 P2 C231 C232 . . . . -37.2(5) no
    Cu1 P2 C231 C236 . . . . 145.9(4) no
    C211 P2 C231 C232 . . . . 93.0(5) no
    C211 P2 C231 C236 . . . . -83.9(5) no
    C221 P2 C231 C232 . . . . -161.2(5) no
    C221 P2 C231 C236 . . . . 21.9(5) no
    Cu1 N1 C11 C12 . . . . 178.1(5) no
    C15 N1 C11 C12 . . . . -1.4(8) no
    Cu1 N1 C15 C14 . . . . -178.1(5) no
    C11 N1 C15 C14 . . . . 1.4(8) no
    Cu1 N2 C21 C22 . . . . -161.4(5) no
    C25 N2 C21 C22 . . . . 4.0(8) no
    Cu1 N2 C25 C24 . . . . 162.2(5) no
    C21 N2 C25 C24 . . . . -2.8(8) no
    N1 C11 C12 C13 . . . . 1.2(10) no
    C11 C12 C13 C14 . . . . -1.0(11) no
    C12 C13 C14 C15 . . . . 1.0(11) no
    C13 C14 C15 N1 . . . . -1.2(10) no
    N2 C21 C22 C23 . . . . -1.8(9) no
    C21 C22 C23 C24 . . . . -1.8(10) no
    C22 C23 C24 C25 . . . . 2.9(10) no
    C23 C24 C25 N2 . . . . -0.6(9) no
    P2 C211 C212 C213 . . . . -178.0(5) no
    C216 C211 C212 C213 . . . . 1.6(8) no
    P2 C211 C216 C215 . . . . 177.8(4) no
    C212 C211 C216 C215 . . . . -1.9(8) no
    C211 C212 C213 C214 . . . . 0.0(9) no
    C212 C213 C214 C215 . . . . -1.6(10) no
    C213 C214 C215 C216 . . . . 1.4(10) no
    C214 C215 C216 C211 . . . . 0.4(9) no
    P2 C221 C222 C223 . . . . -178.4(5) no
    C226 C221 C222 C223 . . . . -0.8(8) no
    P2 C221 C226 C225 . . . . 177.6(5) no
    C222 C221 C226 C225 . . . . -0.2(8) no
    C221 C222 C223 C224 . . . . -0.2(10) no
    C222 C223 C224 C225 . . . . 2.0(11) no
    C223 C224 C225 C226 . . . . -2.9(11) no
    C224 C225 C226 C221 . . . . 2.0(10) no
    P2 C231 C232 C233 . . . . 179.5(6) no
    C236 C231 C232 C233 . . . . -3.4(10) no
    P2 C231 C236 C235 . . . . 178.6(6) no
    C232 C231 C236 C235 . . . . 1.6(9) no
    C231 C232 C233 C234 . . . . 3.7(13) no
    C232 C233 C234 C235 . . . . -2.2(15) no
    C233 C234 C235 C236 . . . . 0.6(15) no
    C234 C235 C236 C231 . . . . -0.3(12) no
loop_
    _geom_hbond_atom_site_label_D
    _geom_hbond_atom_site_label_H
    _geom_hbond_atom_site_label_A
    _geom_hbond_site_symmetry_A
    _geom_hbond_distance_DH
    _geom_hbond_distance_HA
    _geom_hbond_distance_DA
    _geom_hbond_angle_DHA
    _geom_hbond_publ_flag
    C11 H11 F2 . 0.9500 2.4300 3.157(12) 133.00 yes
    C22 H22 F1 2_665 0.9500 2.5300 3.421(11) 156.00 yes
