# Supplementary material for: Bis(pyridine-κN)bis­(triphenyl­phosphine-κP)copper(I) tetra­fluoridoborate
Source: Acta Crystallogr Sect E Struct Rep Online. 2008 Apr 2;64(Pt 5):m607. doi: 10.1107/S1600536808008386 (PMC2961139; doi:10.1107/S1600536808008386)
Supplement: Supplementary file 2 [file e-64-0m607-Isup2.hkl]

# 
# h,k,l, Fc-squared, Fo-squared, sigma(Fo-squared) and status flag 
# 
data_I
_shelx_title '  606ph21  [(PPh3)2(Ppyr)2Cu]BF4' 
_shelx_refln_list_code          4 
_shelx_F_calc_maximum      253.04 
_exptl_crystal_F_000       860.00 
_reflns_d_resolution_high  0.8408 
 
loop_ 
 _symmetry_equiv_pos_as_xyz 
 'x, y, z' 
 '-x, -y, -z' 
 
_cell_length_a    10.8897 
_cell_length_b    13.4877 
_cell_length_c    15.5473 
_cell_angle_alpha  84.972 
_cell_angle_beta  109.588 
_cell_angle_gamma 101.927 
 
_shelx_F_squared_multiplier     1.000 
 
loop_ 
 _refln_index_h 
 _refln_index_k 
 _refln_index_l 
 _refln_F_squared_calc 
 _refln_F_squared_meas 
 _refln_F_squared_sigma 
 _refln_observed_status 
   2   0   0     2899.53     3259.03     54.98 o 
   3   0   0       16.56       -1.60      7.33 o 
   4   0   0     1465.02     1554.24    103.89 o 
   5   0   0     1119.30     1408.46     36.96 o 
   6   0   0      131.93      181.53     13.42 o 
   7   0   0      132.23      126.33     12.07 o 
   8   0   0       24.00       27.23     10.11 o 
   9   0   0       32.81       52.79     11.24 o 
  10   0   0       73.95       35.67     13.95 o 
  11   0   0       76.76       37.94     28.28 o 
 -12   1   0        0.01      -25.87     27.75 o 
 -11   1   0       36.15       21.34     23.46 o 
 -10   1   0      104.46      111.17     15.23 o 
  -9   1   0        3.72       14.93     19.76 o 
  -8   1   0      100.73      121.35     11.39 o 
  -7   1   0       51.48       16.06     18.63 o 
  -6   1   0     3960.78     3514.92     66.52 o 
  -5   1   0     3811.62     4280.47    301.38 o 
  -4   1   0     1574.19     1569.73    141.71 o 
  -3   1   0     3038.77     3140.67    190.13 o 
  -2   1   0     1823.79     2075.17     33.03 o 
   1   1   0     5541.50     6019.76     92.39 o 
   2   1   0     1244.07     1182.43     24.51 o 
   3   1   0       30.01       40.38      9.88 o 
   4   1   0       74.86       60.03      5.23 o 
   5   1   0        4.18       12.60      8.15 o 
   6   1   0      619.89      662.79     29.41 o 
   7   1   0      629.10      609.31     31.45 o 
   8   1   0      384.17      379.89     30.70 o 
   9   1   0      226.57      210.34     18.63 o 
  10   1   0       30.69       25.04     13.95 o 
  11   1   0       50.92       85.37     15.91 o 
 -12   2   0       76.16      100.61     15.39 o 
 -11   2   0      115.49      148.20     15.99 o 
 -10   2   0       59.61       77.98     14.03 o 
  -9   2   0       95.74       76.02     11.61 o 
  -8   2   0      284.67      257.41     19.08 o 
  -7   2   0     1137.34     1202.19     39.60 o 
  -6   2   0      544.60      384.41     24.13 o 
  -5   2   0       28.77       25.87      7.16 o 
  -4   2   0     2043.89     2317.63    219.55 o 
  -3   2   0      754.14      806.62     54.83 o 
  -2   2   0    32983.66    33182.30    400.55 o 
  -1   2   0       24.69        4.75      7.32 o 
   0   2   0     1202.81     1230.82     16.13 o 
   1   2   0      380.56      185.91     11.84 o 
   2   2   0      335.91      461.29     23.00 o 
   3   2   0     1923.73     1897.46     40.42 o 
   4   2   0      479.00      630.35     68.25 o 
   5   2   0      132.90      100.38      9.43 o 
   6   2   0      411.55      491.13     27.83 o 
   7   2   0      394.76      413.30     29.19 o 
   8   2   0        0.09       -7.84     22.93 o 
   9   2   0        4.43       13.20     21.42 o 
  10   2   0        2.90       32.20     22.32 o 
  11   2   0       21.41        3.77     25.79 o 
 -12   3   0       46.50       67.20     15.91 o 
 -11   3   0      146.59      141.26     15.84 o 
 -10   3   0       29.54       44.65     13.35 o 
  -9   3   0        5.88       16.44     20.74 o 
  -8   3   0     1265.56     1242.91     45.03 o 
  -7   3   0     1246.18     1346.84     42.31 o 
  -6   3   0     1419.95     1483.35     42.16 o 
  -5   3   0     3465.62     3232.63     60.26 o 
  -4   3   0     5311.78     6397.63    421.86 o 
  -3   3   0     6989.20     7364.36     98.35 o 
  -2   3   0     3595.99     3988.73    221.02 o 
  -1   3   0       51.29       46.23      6.03 o 
   0   3   0    64030.00    59243.11   1012.88 o 
   1   3   0     6425.49     6382.10    322.30 o 
   2   3   0      507.39      431.75     32.92 o 
   3   3   0        3.88        4.46     10.41 o 
   4   3   0      111.29      115.69      9.35 o 
   5   3   0       26.73       31.07      8.22 o 
   6   3   0      115.44       85.75     11.39 o 
   7   3   0     2006.44     2055.86     57.02 o 
   8   3   0     1086.27     1058.96     45.10 o 
   9   3   0       13.47      -22.48     22.48 o 
  10   3   0      136.87      128.21     16.52 o 
  11   3   0       19.90       19.68     23.53 o 
 -12   4   0       16.95       11.92     26.92 o 
 -11   4   0      194.97      200.99     17.72 o 
 -10   4   0      366.94      309.60     22.70 o 
  -9   4   0      731.82      739.64     39.44 o 
  -8   4   0       42.28       25.34     19.99 o 
  -7   4   0       23.88       23.08     15.99 o 
  -6   4   0      281.96      214.12     21.49 o 
  -5   4   0     1182.35     1189.21     35.52 o 
  -4   4   0      649.99      812.62     31.49 o 
  -3   4   0     1202.42     1502.17     88.62 o 
  -2   4   0     1974.02     2031.11    104.15 o 
  -1   4   0     1458.56     1845.09     25.92 o 
   0   4   0     4200.81     4955.82    146.31 o 
   1   4   0      852.70      835.17     17.86 o 
   2   4   0     1927.98     2122.92     71.16 o 
   3   4   0     1696.45     1713.05    102.83 o 
   4   4   0      325.37      279.43     21.57 o 
   5   4   0      418.68      444.15     25.34 o 
   6   4   0      742.91      668.14     33.49 o 
   7   4   0      544.81      582.01     36.05 o 
   8   4   0       45.33       16.29     12.75 o 
   9   4   0        0.28       17.87     24.13 o 
  10   4   0      124.31      137.41     16.52 o 
  11   4   0        6.05      -27.75     27.75 o 
 -12   5   0       27.91       20.36     23.53 o 
 -11   5   0       60.01       46.76     14.86 o 
 -10   5   0       11.95       -3.09     21.34 o 
  -9   5   0       51.16       15.69     20.82 o 
  -8   5   0      145.07      254.92     23.68 o 
  -7   5   0      153.10      134.77     12.37 o 
  -6   5   0       97.07      150.69     13.65 o 
  -5   5   0       28.08       39.97      8.75 o 
  -4   5   0       18.63        3.32      9.43 o 
  -3   5   0      107.18      115.54      7.43 o 
  -2   5   0     2262.63     2239.94     31.57 o 
  -1   5   0      172.98      160.70      9.00 o 
   0   5   0     3745.79     4391.08    131.68 o 
   1   5   0     4444.44     4678.78    107.17 o 
   2   5   0     1570.83     1723.13     90.69 o 
   3   5   0       94.88       93.60     10.18 o 
   4   5   0     1094.08     1198.72     38.46 o 
   5   5   0      417.77      511.49     28.36 o 
   6   5   0      461.35      430.80     32.20 o 
   7   5   0        0.74       21.34     22.32 o 
   8   5   0      214.93      204.69     17.20 o 
   9   5   0      131.78      150.69     16.22 o 
  10   5   0       63.39       67.27     15.39 o 
 -11   6   0       43.69       30.85     14.03 o 
 -10   6   0       67.06       53.17     13.73 o 
  -9   6   0       68.41       35.30     25.27 o 
  -8   6   0      204.37      242.85     19.01 o 
  -7   6   0       46.65       46.84     11.31 o 
  -6   6   0      712.22      798.84     34.47 o 
  -5   6   0      741.90      776.97     31.60 o 
  -4   6   0     3128.68     3122.74     61.54 o 
  -3   6   0     2225.32     2514.33     52.27 o 
  -2   6   0        1.75       -8.90      8.98 o 
  -1   6   0       30.87       30.34      5.66 o 
   0   6   0      133.08      173.53     13.09 o 
   1   6   0      113.98      152.96      8.82 o 
   2   6   0      716.12      672.52     29.19 o 
   3   6   0     1746.87     1635.47     44.80 o 
   4   6   0     1244.95     1304.23     42.31 o 
   5   6   0       58.84       83.72     12.29 o 
   6   6   0        1.48        9.05     21.49 o 
   7   6   0      612.97      613.69     37.18 o 
   8   6   0       71.47       71.57     14.78 o 
   9   6   0       46.34       23.68     25.34 o 
  10   6   0        0.11        6.03     24.66 o 
 -11   7   0        0.73      -23.98     23.98 o 
 -10   7   0       46.21       55.43     14.03 o 
  -9   7   0      154.10      167.13     14.78 o 
  -8   7   0       18.63       26.32     20.89 o 
  -7   7   0       51.56       32.88     10.71 o 
  -6   7   0      167.11      190.81     16.29 o 
  -5   7   0      254.52      320.38     23.98 o 
  -4   7   0      334.72      419.48     24.74 o 
  -3   7   0     3750.54     3907.48     72.33 o 
  -2   7   0     4638.16     4743.43     80.85 o 
  -1   7   0      892.60      846.96     31.30 o 
   0   7   0      125.78      165.77     26.47 o 
   1   7   0      204.07      251.75     21.19 o 
   2   7   0       32.66       20.66     14.78 o 
   3   7   0      489.45      459.08     27.30 o 
   4   7   0      423.54      443.54     30.92 o 
   5   7   0      136.93      110.87     13.12 o 
   6   7   0        0.22      -22.48     22.48 o 
   7   7   0        0.23       12.52     19.99 o 
   8   7   0       24.66       10.48     25.57 o 
   9   7   0        6.84        5.81     25.72 o 
 -11   8   0       50.59       27.60     25.72 o 
 -10   8   0       43.05       75.80     12.90 o 
  -9   8   0       44.09       33.49     13.12 o 
  -8   8   0      478.47      517.23     34.69 o 
  -7   8   0      728.39      761.06     37.86 o 
  -6   8   0      915.08      825.09     37.71 o 
  -5   8   0      407.77      392.18     28.28 o 
  -4   8   0     1043.92     1098.48     38.61 o 
  -3   8   0     1497.82     1480.79     43.67 o 
  -2   8   0       37.59       61.17     10.11 o 
  -1   8   0       93.35      101.51     10.94 o 
   0   8   0        6.52      -20.35     21.38 o 
   1   8   0      158.75      127.61     12.07 o 
   2   8   0       23.75       15.91     11.99 o 
   3   8   0       30.10       38.69     11.46 o 
   4   8   0       58.10       49.55     13.20 o 
   5   8   0      746.39      661.81     38.31 o 
   6   8   0      413.46      447.46     35.22 o 
   7   8   0       34.77       44.87     13.27 o 
   8   8   0       99.22      130.17     16.06 o 
   9   8   0      204.24      204.91     19.68 o 
 -11   9   0       15.67       10.11     25.11 o 
 -10   9   0       78.39       29.87     28.51 o 
  -9   9   0      317.23      359.30     33.71 o 
  -8   9   0      319.36      395.73     31.68 o 
  -7   9   0       18.86       22.70     23.76 o 
  -6   9   0       92.47       92.69     13.58 o 
  -5   9   0      292.67      268.57     19.16 o 
  -4   9   0        9.15       31.15     11.09 o 
  -3   9   0       34.43       59.43     11.09 o 
  -2   9   0      352.61      293.23     25.19 o 
  -1   9   0      518.10      548.75     29.72 o 
   0   9   0       65.38       51.64      7.65 o 
   1   9   0       91.54      123.91     12.67 o 
   2   9   0       57.92       66.67     12.90 o 
   3   9   0      456.72      434.11     32.05 o 
   4   9   0     1074.18      995.39     45.03 o 
   5   9   0      294.16      263.74     21.80 o 
   6   9   0      183.91      231.39     17.95 o 
   7   9   0        3.16       -1.66     24.81 o 
   8   9   0       26.21       -1.81     29.04 o 
 -10  10   0       55.79       76.02     15.23 o 
  -9  10   0       27.11       32.35     23.38 o 
  -8  10   0      150.07      138.62     16.37 o 
  -7  10   0      305.67      286.67     22.10 o 
  -6  10   0      443.51      468.28     35.15 o 
  -5  10   0       34.08       29.56     24.21 o 
  -4  10   0      166.67      171.73     14.78 o 
  -3  10   0        7.04        1.06     19.84 o 
  -2  10   0     1124.51     1173.68     43.59 o 
  -1  10   0      187.64      207.55     17.42 o 
   0  10   0        1.18      -14.37     14.37 o 
   1  10   0        1.20      -10.11     19.61 o 
   2  10   0      116.58      115.32     15.08 o 
   3  10   0       19.47       -4.15     24.36 o 
   4  10   0      543.06      591.44     38.69 o 
   5  10   0      160.98      145.79     16.29 o 
   6  10   0      147.79      163.89     17.65 o 
   7  10   0       79.84       97.82     16.22 o 
 -10  11   0       19.29      -12.60     26.92 o 
  -9  11   0       38.92       38.99     14.03 o 
  -8  11   0       81.55       87.41     15.16 o 
  -7  11   0       94.35      102.57     14.56 o 
  -6  11   0       74.98       10.78     25.34 o 
  -5  11   0       79.43       61.54     14.41 o 
  -4  11   0      124.62      119.62     15.08 o 
  -3  11   0      496.79      482.68     31.90 o 
  -2  11   0        8.75       17.95     12.52 o 
  -1  11   0       21.13       10.86     23.08 o 
   0  11   0      208.97      204.97     13.51 o 
   1  11   0      394.30      406.06     29.64 o 
   2  11   0      328.70      315.63     21.87 o 
   3  11   0      255.57      296.55     22.85 o 
   4  11   0      334.62      333.20     32.05 o 
   5  11   0      206.32      217.13     18.25 o 
   6  11   0       92.67       74.06     16.67 o 
   7  11   0        3.32       10.71     27.00 o 
  -9  12   0        0.73       20.36     20.97 o 
  -8  12   0       13.69        1.81     23.91 o 
  -7  12   0        0.27      -24.89     24.96 o 
  -6  12   0        5.25       23.76     21.27 o 
  -5  12   0        9.58       -3.17     22.93 o 
  -4  12   0      128.02      104.31     14.78 o 
  -3  12   0      319.88      274.30     21.72 o 
  -2  12   0     1019.60     1082.27     46.68 o 
  -1  12   0      689.25      725.16     40.65 o 
   0  12   0      395.30      420.15     24.31 o 
   1  12   0      172.48      124.82     15.99 o 
   2  12   0        4.00        6.49     24.29 o 
   3  12   0       19.35       31.15     22.93 o 
   4  12   0        5.08      -22.40     24.44 o 
   5  12   0        3.65       -9.96     25.42 o 
   6  12   0       15.16       36.35     24.36 o 
  -8  13   0       19.75       14.48     14.33 o 
  -7  13   0      213.49      198.43     18.03 o 
  -6  13   0      311.68      377.25     31.15 o 
  -5  13   0      314.01      273.24     22.93 o 
  -4  13   0      146.31      145.03     16.06 o 
  -3  13   0       14.24       19.76     23.76 o 
  -2  13   0       24.69      -25.57     25.57 o 
  -1  13   0        3.20       11.46     24.36 o 
   0  13   0      155.56      145.94     27.68 o 
   1  13   0      317.70      349.19     23.68 o 
   2  13   0       82.34       53.92     15.31 o 
   3  13   0       16.69      -24.59     26.17 o 
   4  13   0       31.21       32.13     27.38 o 
   5  13   0       27.97        8.67     29.11 o 
  -7  14   0       29.49        0.00     27.83 o 
  -6  14   0        1.62       13.88     21.72 o 
  -5  14   0       73.15       50.15     15.08 o 
  -4  14   0      157.16      183.42     17.27 o 
  -3  14   0       10.40        3.54     26.17 o 
  -2  14   0       77.61       55.36     15.23 o 
  -1  14   0       90.06       80.32     15.31 o 
   0  14   0       89.25       90.56     11.04 o 
   1  14   0       77.14       62.45     15.31 o 
   2  14   0        0.71      -13.80     24.51 o 
   3  14   0        0.90      -20.66     23.91 o 
  -6  15   0       65.42       59.96     16.82 o 
  -5  15   0      140.63      106.72     17.27 o 
  -4  15   0       15.08       -0.08     28.36 o 
  -3  15   0        1.11       19.84     23.15 o 
  -2  15   0        2.54      -24.59     24.59 o 
  -1  15   0       28.91        7.92     27.75 o 
   0  15   0       55.66       32.95     27.26 o 
   1  15   0       19.36      -16.59     27.15 o 
  -1 -15   1       55.90       37.33     27.83 o 
   0 -15   1       13.13       19.89     12.35 o 
   1 -15   1        1.10       -0.08     25.49 o 
   2 -15   1       14.04       26.47     14.25 o 
   3 -15   1       94.49      138.39     17.20 o 
   4 -15   1      169.36      164.64     17.95 o 
   5 -15   1        1.69      -26.55     26.55 o 
  -3 -14   1       19.40       18.55     23.98 o 
  -2 -14   1       66.51       51.89     15.99 o 
  -1 -14   1        8.23        9.50     24.13 o 
   0 -14   1        2.68      -17.74     17.74 o 
   1 -14   1        9.67      -11.16     27.68 o 
   2 -14   1        0.30       -0.08     23.23 o 
   3 -14   1        8.57      -22.25     23.46 o 
   4 -14   1       53.87       55.21     15.23 o 
   5 -14   1      260.70      149.48     18.33 o 
   6 -14   1      259.61      271.36     24.36 o 
   7 -14   1      163.95      203.03     19.23 o 
  -5 -13   1       47.26       29.04     21.27 o 
  -4 -13   1       16.72       31.90     23.91 o 
  -3 -13   1        3.56       22.70     25.72 o 
  -2 -13   1        3.25      -14.41     24.06 o 
  -1 -13   1        3.78      -28.06     28.06 o 
   0 -13   1      249.05      243.64     20.66 o 
   1 -13   1      504.50      540.91     37.11 o 
   2 -13   1      429.74      398.52     35.90 o 
   3 -13   1        1.44      -25.04     25.04 o 
   4 -13   1      229.99      200.39     17.65 o 
   5 -13   1       43.84       65.61     14.33 o 
   6 -13   1        0.18       29.94     22.78 o 
   7 -13   1       65.85       82.66     15.46 o 
   8 -13   1       35.61       16.67     23.00 o 
  -6 -12   1       25.20       37.48     16.29 o 
  -5 -12   1       73.01       71.12     15.69 o 
  -4 -12   1      107.34       91.33     16.74 o 
  -3 -12   1       10.12        1.58     22.85 o 
  -2 -12   1      320.26      356.06     23.30 o 
  -1 -12   1      215.08      217.28     20.89 o 
   0 -12   1       40.95       52.87      9.84 o 
   1 -12   1       57.77       68.41     13.58 o 
   2 -12   1       47.80       34.84     25.27 o 
   3 -12   1       48.14       55.13     13.50 o 
   4 -12   1       39.64        6.11     24.96 o 
   5 -12   1       57.61       19.61     25.49 o 
   6 -12   1      102.65      126.63     15.39 o 
   7 -12   1      161.09      158.83     16.82 o 
   8 -12   1       10.27       23.30     16.97 o 
   9 -12   1        3.32        6.18     26.77 o 
  -7 -11   1       60.84       71.80     17.27 o 
  -6 -11   1      120.06      154.91     17.04 o 
  -5 -11   1      142.22      140.05     17.20 o 
  -4 -11   1        4.36       -9.96     25.42 o 
  -3 -11   1        7.74        2.94     25.11 o 
  -2 -11   1       29.38        2.87     21.65 o 
  -1 -11   1      250.49      179.95     16.44 o 
   0 -11   1      856.38      785.47     62.64 o 
   1 -11   1      670.23      667.09     37.79 o 
   2 -11   1      731.30      757.14     39.37 o 
   3 -11   1      238.03      208.01     19.08 o 
   4 -11   1      284.25      270.98     21.65 o 
   5 -11   1      129.41      193.90     15.76 o 
   6 -11   1       79.08       79.79     14.03 o 
   7 -11   1      124.83      122.41     16.44 o 
   8 -11   1       62.12       68.03     15.31 o 
   9 -11   1       36.74      -17.65     25.64 o 
  -8 -10   1        0.29       10.78     25.49 o 
  -7 -10   1        0.81      -25.34     27.83 o 
  -6 -10   1      110.54       90.58     16.67 o 
  -5 -10   1      273.24      326.72     28.89 o 
  -4 -10   1      691.79      659.17     40.27 o 
  -3 -10   1      865.69      705.78     41.25 o 
  -2 -10   1      150.33      164.34     14.03 o 
  -1 -10   1      121.20      126.78     14.10 o 
   0 -10   1      221.86      251.79     14.86 o 
   1 -10   1      444.94      448.52     29.64 o 
   2 -10   1       17.40       18.25     21.04 o 
   3 -10   1      158.49      186.51     18.18 o 
   4 -10   1      166.69      202.20     19.23 o 
   5 -10   1      210.08      221.28     18.55 o 
   6 -10   1        0.36       15.84     21.65 o 
   7 -10   1      152.07      163.66     15.76 o 
   8 -10   1      329.69      366.24     33.49 o 
   9 -10   1       67.95        9.20     27.08 o 
  10 -10   1        5.27       10.11     25.57 o 
  -8  -9   1       22.70       -2.04     27.38 o 
  -7  -9   1       53.00       39.07     15.31 o 
  -6  -9   1       20.12       16.29     23.91 o 
  -5  -9   1      289.70      381.55     31.15 o 
  -4  -9   1       14.11       19.53     16.14 o 
  -3  -9   1      226.65      187.49     18.70 o 
  -2  -9   1       99.77      104.46     13.20 o 
  -1  -9   1       45.66       59.73     11.16 o 
   0  -9   1       70.21       98.96      9.09 o 
   1  -9   1       17.32       31.75     10.56 o 
   2  -9   1      337.94      320.99     25.72 o 
   3  -9   1      336.01      375.74     26.62 o 
   4  -9   1       23.44       51.21     11.46 o 
   5  -9   1       33.94       32.20     12.52 o 
   6  -9   1     1028.61      942.37     42.91 o 
   7  -9   1      724.62      797.41     41.78 o 
   8  -9   1      158.98      167.20     16.06 o 
   9  -9   1        0.51       -5.28     24.74 o 
  10  -9   1        0.18       34.47     23.46 o 
  -9  -8   1        0.32       -0.68     16.44 o 
  -8  -8   1        9.43       27.15     14.18 o 
  -7  -8   1       74.87       87.41     14.71 o 
  -6  -8   1        0.60      -24.96     24.96 o 
  -5  -8   1      465.62      430.49     33.26 o 
  -4  -8   1      666.06      720.18     36.65 o 
  -3  -8   1       57.52       57.09     11.84 o 
  -2  -8   1      484.71      642.42     31.90 o 
  -1  -8   1      311.54      284.11     24.06 o 
   0  -8   1     1241.91     1251.38     68.82 o 
   1  -8   1      475.24      445.28     27.15 o 
   2  -8   1     2656.43     2905.76     62.98 o 
   3  -8   1     2573.73     2647.52     60.79 o 
   4  -8   1      185.53      145.79     12.07 o 
   5  -8   1        0.14       13.05     13.27 o 
   6  -8   1       67.17       58.37     12.90 o 
   7  -8   1       38.31       28.73     22.40 o 
   8  -8   1      143.13      147.37     14.93 o 
   9  -8   1      175.07      175.88     16.14 o 
  10  -8   1       55.32       66.97     13.88 o 
  11  -8   1        5.49        1.89     26.25 o 
  -9  -7   1      113.71      129.12     15.99 o 
  -8  -7   1       65.51       65.92     14.63 o 
  -7  -7   1       58.50      111.02     13.88 o 
  -6  -7   1      198.38      188.47     15.84 o 
  -5  -7   1      169.78      170.07     14.48 o 
  -4  -7   1      651.92      659.62     33.34 o 
  -3  -7   1     1388.94     1296.84     43.14 o 
  -2  -7   1     1900.87     2371.11     55.81 o 
  -1  -7   1      605.37      444.82     25.64 o 
   0  -7   1      635.04      790.18     21.75 o 
   1  -7   1       15.92        3.92      9.88 o 
   2  -7   1        1.36       -9.96     14.78 o 
   3  -7   1      639.53      679.53     30.09 o 
   4  -7   1     1716.89     1620.01     44.87 o 
   5  -7   1      665.23      561.88     29.72 o 
   6  -7   1      166.13      211.70     17.42 o 
   7  -7   1      211.13      234.78     18.33 o 
   8  -7   1      462.09      440.90     33.18 o 
   9  -7   1      199.66      215.62     19.99 o 
  10  -7   1       27.18       29.72     24.66 o 
  11  -7   1        0.15       21.49     22.78 o 
 -10  -6   1       36.10       30.09     25.64 o 
  -9  -6   1        1.17       14.48     22.93 o 
  -8  -6   1       41.12       20.66     26.85 o 
  -7  -6   1       13.45       -4.30     21.95 o 
  -6  -6   1        4.22       42.99     11.16 o 
  -5  -6   1      903.48      988.75     39.52 o 
  -4  -6   1      263.63      256.43     22.48 o 
  -3  -6   1        5.92      -10.71     16.82 o 
  -2  -6   1     4385.05     5232.15     86.36 o 
  -1  -6   1     2065.46     2434.41     43.33 o 
   0  -6   1       60.44      117.58      8.18 o 
   1  -6   1       11.66        9.98      8.67 o 
   2  -6   1     1603.09     1395.90     53.70 o 
   3  -6   1     5963.24     6558.78     99.25 o 
   4  -6   1       24.24       38.31      8.97 o 
   5  -6   1      123.99      144.81     14.41 o 
   6  -6   1       20.70       15.91     16.59 o 
   7  -6   1       35.16       25.34     20.06 o 
   8  -6   1        8.49       13.58     18.85 o 
   9  -6   1       21.72      -12.07     21.19 o 
  10  -6   1        7.71       28.81     23.08 o 
  11  -6   1        6.30      -13.35     23.08 o 
 -10  -5   1       27.30       51.06     13.88 o 
  -9  -5   1        0.80      -22.02     23.68 o 
  -8  -5   1      374.02      404.25     30.77 o 
  -7  -5   1      582.84      612.71     36.43 o 
  -6  -5   1      196.82      277.85     26.62 o 
  -5  -5   1     1124.92     1064.85     39.60 o 
  -4  -5   1      677.59      632.62     28.66 o 
  -3  -5   1     1182.99      877.58     31.75 o 
  -2  -5   1     7684.62     9020.28    285.42 o 
  -1  -5   1     1178.77     1054.66     49.29 o 
   0  -5   1        1.04       18.03      8.95 o 
   1  -5   1     2065.91     2328.42     32.24 o 
   2  -5   1       11.82       -2.02     10.22 o 
   3  -5   1      170.31      185.52     20.21 o 
   4  -5   1       54.14       41.78      8.45 o 
   5  -5   1     1109.90     1287.11     38.77 o 
   6  -5   1      236.26      178.89     15.39 o 
   7  -5   1       10.25       11.39     18.70 o 
   8  -5   1       74.64       53.40     12.97 o 
   9  -5   1      239.83      204.54     20.51 o 
  10  -5   1      261.03      247.15     22.02 o 
  11  -5   1       70.71       67.05     14.10 o 
 -11  -4   1        1.99      -24.13     24.13 o 
 -10  -4   1       61.38       84.47     13.88 o 
  -9  -4   1      303.20      279.43     22.63 o 
  -8  -4   1      643.95      498.98     34.24 o 
  -7  -4   1      524.82      521.00     34.47 o 
  -6  -4   1      527.73      575.68     31.30 o 
  -5  -4   1      282.41      276.86     22.85 o 
  -4  -4   1       14.08       -7.24     14.71 o 
  -3  -4   1       20.83       29.11      5.68 o 
  -2  -4   1       22.50       47.11      5.60 o 
  -1  -4   1        4.44        1.91      8.48 o 
   0  -4   1     1109.24     1115.15    105.93 o 
   1  -4   1     8799.15     8902.02    112.77 o 
   2  -4   1       30.25       36.25      4.85 o 
   3  -4   1        9.22       10.66      8.24 o 
   4  -4   1      257.03      180.04     11.76 o 
   5  -4   1      235.93      253.41     20.97 o 
   6  -4   1      427.48      315.48     24.06 o 
   7  -4   1      236.39      339.54     25.94 o 
   8  -4   1      165.05      137.64     13.80 o 
   9  -4   1        1.53       28.73     20.97 o 
  10  -4   1       12.22       17.87     22.48 o 
  11  -4   1       97.10      121.43     15.39 o 
 -11  -3   1       39.80       11.39     26.70 o 
 -10  -3   1        6.67       -1.66     25.11 o 
  -9  -3   1       21.88        3.09     23.23 o 
  -8  -3   1        3.43      -20.06     23.30 o 
  -7  -3   1      292.35      242.78     18.78 o 
  -6  -3   1      252.17      174.29     14.41 o 
  -5  -3   1      251.09      310.65     21.12 o 
  -4  -3   1     2018.97     2103.33     81.53 o 
  -3  -3   1     1768.01     1893.74     51.29 o 
  -2  -3   1     3037.16     3017.80    134.13 o 
  -1  -3   1     1784.33     1698.79    100.53 o 
   0  -3   1     4152.46     4892.47    156.50 o 
   1  -3   1     3594.53     3355.76    120.52 o 
   2  -3   1      273.08      309.45     11.61 o 
   3  -3   1     3614.42     3673.46     89.94 o 
   4  -3   1      343.97      420.70     23.15 o 
   5  -3   1       86.23      121.58     11.99 o 
   6  -3   1      957.07     1176.69     38.16 o 
   7  -3   1        1.17        8.30     17.72 o 
   8  -3   1      387.54      447.61     28.81 o 
   9  -3   1      326.42      299.64     29.72 o 
  10  -3   1      497.81      546.04     36.80 o 
  11  -3   1      174.92      180.25     17.65 o 
 -11  -2   1       19.37        1.96     26.77 o 
 -10  -2   1       95.55       65.99     12.82 o 
  -9  -2   1      267.88      275.05     20.97 o 
  -8  -2   1     1713.45     1571.52     52.27 o 
  -7  -2   1      825.40      693.78     33.03 o 
  -6  -2   1     1150.44     1100.97     37.03 o 
  -5  -2   1      101.13      203.78     17.87 o 
  -4  -2   1     1221.10     1408.07     88.47 o 
  -3  -2   1       56.50       29.86      4.88 o 
  -2  -2   1      705.84      774.88     43.14 o 
  -1  -2   1     4094.65     3583.10     60.71 o 
   0  -2   1       29.15       27.67      3.09 o 
   1  -2   1        1.92        5.20      7.69 o 
   2  -2   1     7898.56     8641.56    101.64 o 
   3  -2   1      759.10      971.14     30.51 o 
   4  -2   1     2033.19     1849.92    136.06 o 
   5  -2   1     8332.86     8433.55    142.77 o 
   6  -2   1     3044.69     3488.98     67.65 o 
   7  -2   1      101.87       47.74     10.71 o 
   8  -2   1       84.64      119.46     11.31 o 
   9  -2   1       85.30       79.34     11.24 o 
  10  -2   1       54.90       77.83     13.80 o 
  11  -2   1        0.05      -11.09     21.49 o 
 -12  -1   1       75.73       24.59     30.85 o 
 -11  -1   1        3.39       30.70     24.21 o 
 -10  -1   1       29.77        3.32     23.91 o 
  -9  -1   1       16.73       -4.37     22.10 o 
  -8  -1   1        1.87        9.58     18.63 o 
  -7  -1   1        3.52        7.24     17.65 o 
  -6  -1   1      360.62      319.55     22.63 o 
  -5  -1   1      130.18       80.77      8.75 o 
  -4  -1   1       44.25       69.53     10.56 o 
  -3  -1   1     5819.68     5999.99    180.74 o 
  -2  -1   1     1124.09     1485.39     27.68 o 
  -1  -1   1     6592.09     6662.86    102.19 o 
   1  -1   1     6905.66     7683.58    113.05 o 
   2  -1   1     1917.57     1898.84     32.73 o 
   3  -1   1       69.89       50.33      6.11 o 
   4  -1   1      344.17      459.76     21.57 o 
   5  -1   1      140.34      254.01     19.01 o 
   6  -1   1      298.62      264.72     21.65 o 
   7  -1   1      462.78      511.57     29.19 o 
   8  -1   1      679.97      625.98     33.79 o 
   9  -1   1       91.97       84.70     11.69 o 
  10  -1   1        0.90       -8.22     22.10 o 
  11  -1   1      140.77      169.54     16.82 o 
 -12   0   1       18.78        7.92     19.61 o 
 -11   0   1       27.59       26.62     26.47 o 
 -10   0   1      159.16      156.65     15.39 o 
  -9   0   1        1.77       21.72     21.42 o 
  -8   0   1       23.21       16.44     19.23 o 
  -7   0   1      308.17      304.69     25.11 o 
  -6   0   1      767.41      623.79     27.60 o 
  -5   0   1      818.15      765.36     71.01 o 
  -4   0   1      134.63      141.41     18.97 o 
  -3   0   1     7813.53     7544.36    150.73 o 
  -2   0   1      555.17      584.35     15.54 o 
   1   0   1     4969.58     4513.85     74.97 o 
   2   0   1     4932.00     5714.08     85.07 o 
   3   0   1      529.35      577.60     31.56 o 
   4   0   1     1755.34     1950.65    161.25 o 
   5   0   1     1972.12     1778.54     42.46 o 
   6   0   1      851.49      878.56     33.56 o 
   7   0   1       48.02       37.56     11.24 o 
   8   0   1       72.41       63.28     10.94 o 
   9   0   1        1.00       10.11     22.10 o 
  10   0   1       69.30       43.14     13.73 o 
  11   0   1       56.22       68.63     14.93 o 
 -12   1   1       52.54       59.43     14.93 o 
 -11   1   1       24.41       10.26     23.98 o 
 -10   1   1        1.00      -16.74     21.49 o 
  -9   1   1      437.67      482.61     33.71 o 
  -8   1   1      776.06      662.03     33.34 o 
  -7   1   1     2231.29     2348.41     56.34 o 
  -6   1   1     1244.32     1071.26     34.84 o 
  -5   1   1      171.41      169.62     11.70 o 
  -4   1   1      887.27      925.47     46.35 o 
  -3   1   1     1243.18     1318.52     56.87 o 
  -2   1   1     1710.06     1398.80     24.96 o 
   1   1   1     5599.59     5088.93     87.03 o 
   2   1   1    11251.79    12573.15    424.12 o 
   3   1   1      154.15      116.29      6.82 o 
   4   1   1      838.25      853.28     81.00 o 
   5   1   1     2021.77     2079.99     47.89 o 
   6   1   1      491.51      469.56     26.70 o 
   7   1   1      128.03      120.67     13.12 o 
   8   1   1      347.51      327.09     29.87 o 
   9   1   1        1.35       19.08     18.93 o 
  10   1   1      134.55      123.24     15.01 o 
  11   1   1        0.32      -26.25     26.25 o 
 -12   2   1       39.50       38.31     15.23 o 
 -11   2   1        0.70       27.45     20.89 o 
 -10   2   1      130.17      134.25     13.42 o 
  -9   2   1      195.50      179.88     15.16 o 
  -8   2   1       35.92       40.27      9.88 o 
  -7   2   1      262.35      241.72     22.32 o 
  -6   2   1     1379.79     1415.62     40.12 o 
  -5   2   1     4075.31     4283.77    256.09 o 
  -4   2   1      881.88      805.34     34.54 o 
  -3   2   1      109.39      131.08     12.29 o 
  -2   2   1     1633.62     1825.45     31.98 o 
  -1   2   1      416.35      537.74     14.93 o 
   0   2   1      440.86      305.45      8.13 o 
   1   2   1     4408.79     3819.17     63.58 o 
   2   2   1        1.51       13.83      7.70 o 
   3   2   1     1690.53     2185.84     91.71 o 
   4   2   1      894.13      960.46     66.67 o 
   5   2   1       37.24       22.25      9.05 o 
   6   2   1      131.81      108.91     11.16 o 
   7   2   1      652.28      570.02     31.60 o 
   8   2   1      525.97      518.21     32.96 o 
   9   2   1      190.38      202.20     16.59 o 
  10   2   1       74.75       62.98     14.63 o 
  11   2   1      219.65      226.79     19.38 o 
 -12   3   1        6.09       27.30     23.53 o 
 -11   3   1      350.35      401.91     36.35 o 
 -10   3   1      564.95      550.26     36.88 o 
  -9   3   1      344.66      305.37     20.29 o 
  -8   3   1      123.66      140.36     13.05 o 
  -7   3   1      182.01      150.01     11.99 o 
  -6   3   1      533.02      565.04     26.47 o 
  -5   3   1       16.09        4.83     12.90 o 
  -4   3   1      455.21      511.87     41.63 o 
  -3   3   1     1614.76     1773.05     85.26 o 
  -2   3   1    23246.83    22847.79    693.60 o 
  -1   3   1       26.52       62.30      6.56 o 
   0   3   1      215.85      209.98      9.84 o 
   1   3   1      573.87      494.21     32.28 o 
   2   3   1     1329.62     1217.31     46.50 o 
   3   3   1      919.09     1118.89     35.75 o 
   4   3   1      550.19      473.48     23.08 o 
   5   3   1      789.53      807.52     32.20 o 
   6   3   1      788.24      706.38     33.26 o 
   7   3   1      655.25      574.77     34.09 o 
   8   3   1       32.74       34.09     11.24 o 
   9   3   1        0.84        1.66     23.38 o 
  10   3   1       45.77       52.11     15.01 o 
  11   3   1        1.07       30.47     24.06 o 
 -12   4   1       94.43      101.74     16.74 o 
 -11   4   1       95.36      108.00     15.84 o 
 -10   4   1      127.36      106.64     13.05 o 
  -9   4   1        0.20        5.51     21.57 o 
  -8   4   1      736.21      738.36     34.54 o 
  -7   4   1       61.64       97.14     10.63 o 
  -6   4   1       53.63       67.65      9.58 o 
  -5   4   1      546.54      580.65     25.79 o 
  -4   4   1     3107.32     3267.46    186.02 o 
  -3   4   1     4442.09     4876.16    208.99 o 
  -2   4   1       87.65       85.48      5.57 o 
  -1   4   1      875.90     1190.12     20.45 o 
   0   4   1    14233.27    15605.17    506.40 o 
   1   4   1    13360.41    13036.87    454.59 o 
   2   4   1      129.51      122.32      7.12 o 
   3   4   1       16.32       14.82      7.50 o 
   4   4   1      227.64      223.84     20.66 o 
   5   4   1       85.89      149.18     14.25 o 
   6   4   1      100.62       81.30     12.82 o 
   7   4   1      955.80     1021.18     43.22 o 
   8   4   1        9.28       21.95     21.19 o 
   9   4   1      500.65      478.69     38.09 o 
  10   4   1      121.36      113.51     16.14 o 
 -12   5   1       41.63       65.09     14.18 o 
 -11   5   1      119.63       95.03     15.69 o 
 -10   5   1      340.78      401.83     32.05 o 
  -9   5   1      442.45      437.81     33.64 o 
  -8   5   1       35.41       25.64     18.85 o 
  -7   5   1       23.86       35.67      9.96 o 
  -6   5   1       19.27       15.76     11.01 o 
  -5   5   1     1669.44     1783.22     44.20 o 
  -4   5   1      493.75      435.81     18.29 o 
  -3   5   1      384.67      354.66     26.66 o 
  -2   5   1      392.96      394.56     21.80 o 
  -1   5   1       68.08       63.16      7.01 o 
   0   5   1     6603.23     7003.44     74.96 o 
   1   5   1      392.16      389.85     14.70 o 
   2   5   1      350.89      406.46     15.04 o 
   3   5   1     3068.70     2764.80     56.94 o 
   4   5   1     1627.90     1732.31     46.16 o 
   5   5   1      681.58      655.70     32.13 o 
   6   5   1      205.42      265.33     25.79 o 
   7   5   1      397.38      407.19     32.28 o 
   8   5   1       37.45       15.61     13.88 o 
   9   5   1        4.96        6.94     22.25 o 
  10   5   1       13.26       45.25     14.18 o 
 -12   6   1        3.96      -18.10     23.30 o 
 -11   6   1       59.41       67.80     12.75 o 
 -10   6   1       30.88       45.70     13.27 o 
  -9   6   1        0.27        5.81     18.63 o 
  -8   6   1       10.61       11.61     21.19 o 
  -7   6   1        0.91        0.00     18.18 o 
  -6   6   1       20.90       19.99     15.76 o 
  -5   6   1        3.07       14.33     14.78 o 
  -4   6   1      529.13      508.48     24.89 o 
  -3   6   1     1486.61     1760.41     29.94 o 
  -2   6   1     6866.01     6614.31    174.41 o 
  -1   6   1     1363.45     1627.59     28.08 o 
   0   6   1      241.56      194.91     10.54 o 
   1   6   1     2970.75     2959.46     57.47 o 
   2   6   1      397.32      434.11     24.89 o 
   3   6   1        4.78      -13.73     16.97 o 
   4   6   1       63.59       95.10     11.39 o 
   5   6   1      900.78      894.32     38.54 o 
   6   6   1      131.14      158.38     14.48 o 
   7   6   1        0.65       -5.96     20.66 o 
   8   6   1       15.80        4.90     23.98 o 
   9   6   1        1.08      -11.39     28.13 o 
  10   6   1        7.92       25.04     27.38 o 
 -12   7   1        1.21      -12.29     26.17 o 
 -11   7   1        2.97       26.25     21.49 o 
 -10   7   1       19.42       25.64     13.12 o 
  -9   7   1       88.48       80.62     12.14 o 
  -8   7   1      422.09      378.15     31.00 o 
  -7   7   1      376.47      399.57     31.00 o 
  -6   7   1      145.93      182.59     15.08 o 
  -5   7   1      612.91      616.48     30.24 o 
  -4   7   1     3514.57     3617.49     70.44 o 
  -3   7   1     3920.01     4427.50     77.76 o 
  -2   7   1     1861.06     1679.89     43.67 o 
  -1   7   1     3913.57     4127.71     73.31 o 
   0   7   1        2.13        4.20     16.18 o 
   1   7   1        2.97       31.07      9.13 o 
   2   7   1      189.44      170.90     14.33 o 
   3   7   1      611.92      660.98     32.96 o 
   4   7   1      835.96      863.93     38.39 o 
   5   7   1       80.30       85.30     13.12 o 
   6   7   1        9.75       21.34     20.21 o 
   7   7   1       91.45       72.10     15.39 o 
   8   7   1       56.84       94.88     14.33 o 
   9   7   1      152.79      205.97     18.40 o 
 -11   8   1        4.50       13.50     23.76 o 
 -10   8   1      213.40      198.96     17.12 o 
  -9   8   1      535.77      501.92     36.96 o 
  -8   8   1      298.12      268.72     20.97 o 
  -7   8   1      137.11      189.15     17.50 o 
  -6   8   1      148.96      127.53     13.50 o 
  -5   8   1        6.12       16.37     17.80 o 
  -4   8   1       22.53       -3.02     17.72 o 
  -3   8   1      215.00      209.59     15.61 o 
  -2   8   1     3873.69     3930.03     74.89 o 
  -1   8   1     1325.49     1287.79     40.27 o 
   0   8   1      228.90      218.77     11.41 o 
   1   8   1       42.00       64.56     10.48 o 
   2   8   1        6.79      -18.03     18.03 o 
   3   8   1      583.52      594.38     33.03 o 
   4   8   1      907.54      886.10     40.12 o 
   5   8   1      153.82      126.86     15.61 o 
   6   8   1        0.18        3.32     23.53 o 
   7   8   1       15.89       44.27     13.42 o 
   8   8   1       17.46       33.18     14.48 o 
   9   8   1        4.47        4.30     26.47 o 
 -11   9   1        2.48        8.07     26.40 o 
 -10   9   1       10.39       12.90     25.11 o 
  -9   9   1        1.01        1.66     22.40 o 
  -8   9   1      244.67      242.32     21.04 o 
  -7   9   1     1032.23      964.92     44.50 o 
  -6   9   1      565.42      678.62     36.35 o 
  -5   9   1       13.21        2.34     19.23 o 
  -4   9   1       17.67       -6.86     19.31 o 
  -3   9   1      357.45      346.55     26.85 o 
  -2   9   1     1852.75     1951.86     52.87 o 
  -1   9   1       28.63       56.11     10.56 o 
   0   9   1       22.19        9.88     12.80 o 
   1   9   1       42.95       19.31     13.05 o 
   2   9   1       33.81       44.42     12.29 o 
   3   9   1      120.41      133.94     14.25 o 
   4   9   1        2.89       24.06     20.97 o 
   5   9   1      125.92      143.60     15.61 o 
   6   9   1       37.01       57.85     13.73 o 
   7   9   1      110.94      122.03     17.35 o 
   8   9   1       89.83      107.85     16.44 o 
 -11  10   1       66.61       75.34     17.20 o 
 -10  10   1       57.77       88.09     14.56 o 
  -9  10   1      213.87      229.95     21.72 o 
  -8  10   1      164.70      210.27     19.16 o 
  -7  10   1       89.00       68.56     14.18 o 
  -6  10   1       65.59       31.15     23.30 o 
  -5  10   1      194.35      181.01     17.57 o 
  -4  10   1      107.02      127.76     14.10 o 
  -3  10   1      502.01      503.65     30.62 o 
  -2  10   1      163.10      131.76     13.95 o 
  -1  10   1      526.07      499.35     33.26 o 
   0  10   1       73.12       79.45     11.61 o 
   1  10   1      345.71      366.76     29.49 o 
   2  10   1      206.62      171.20     14.86 o 
   3  10   1      725.33      700.19     39.29 o 
   4  10   1      760.95      793.34     42.16 o 
   5  10   1      234.92      232.82     22.78 o 
   6  10   1       30.63      -27.23     28.81 o 
   7  10   1        9.83       17.87     23.30 o 
 -10  11   1        6.62       34.62     23.76 o 
  -9  11   1        9.38      -13.12     23.38 o 
  -8  11   1        7.69      -11.99     26.62 o 
  -7  11   1        5.28       -3.32     21.42 o 
  -6  11   1       58.01       29.34     23.38 o 
  -5  11   1      366.70      321.74     31.98 o 
  -4  11   1       60.02       22.85     16.82 o 
  -3  11   1      136.35      128.89     13.88 o 
  -2  11   1     1046.67     1138.53     45.70 o 
  -1  11   1      656.01      545.74     34.09 o 
   0  11   1      145.25      169.64     10.61 o 
   1  11   1       13.53       10.11     23.46 o 
   2  11   1        6.41      -19.46     23.00 o 
   3  11   1       21.77       22.63     23.00 o 
   4  11   1        0.47        0.00     22.93 o 
   5  11   1       94.10      106.49     17.50 o 
   6  11   1      211.03      220.22     18.70 o 
  -9  12   1        4.55      -22.70     22.70 o 
  -8  12   1        9.06      -26.92     26.92 o 
  -7  12   1      192.54      160.34     17.12 o 
  -6  12   1      119.18      133.19     15.39 o 
  -5  12   1       34.56        6.49     24.51 o 
  -4  12   1        1.42       -9.20     21.57 o 
  -3  12   1      190.91      168.19     16.59 o 
  -2  12   1      479.45      436.08     34.62 o 
  -1  12   1       19.59       14.25     12.75 o 
   0  12   1      141.24      121.30     10.72 o 
   1  12   1      558.07      557.50     39.14 o 
   2  12   1      275.66      320.08     22.93 o 
   3  12   1       57.44       33.11     28.89 o 
   4  12   1       47.83       50.76     15.76 o 
   5  12   1       40.28        7.99     26.32 o 
  -9  13   1       12.56       12.97     25.19 o 
  -8  13   1       98.55      113.05     17.12 o 
  -7  13   1       39.36       39.29     15.16 o 
  -6  13   1        2.26       -5.43     26.70 o 
  -5  13   1      280.38      234.25     21.80 o 
  -4  13   1      326.70      375.66     32.43 o 
  -3  13   1      104.90      122.71     15.61 o 
  -2  13   1      228.29      268.04     21.87 o 
  -1  13   1      377.11      327.40     23.83 o 
   0  13   1      149.33      159.30     23.49 o 
   1  13   1       64.84       64.03     14.18 o 
   2  13   1        4.74       -5.58     23.38 o 
   3  13   1        5.84       19.08     23.76 o 
   4  13   1       38.27       46.91     14.03 o 
  -8  14   1       68.74       80.02     16.06 o 
  -7  14   1      110.97      117.20     16.44 o 
  -6  14   1      238.61      240.14     24.06 o 
  -5  14   1      342.05      404.55     32.43 o 
  -4  14   1        3.53       18.25     25.64 o 
  -3  14   1        0.61       19.84     25.72 o 
  -2  14   1       36.49       43.74     13.20 o 
  -1  14   1        4.83       12.60     21.80 o 
   0  14   1        8.74        0.09     15.81 o 
   1  14   1       99.29      117.81     16.06 o 
   2  14   1       94.95       99.55     15.91 o 
   3  14   1        4.15      -12.52     27.45 o 
  -6  15   1       11.26       -0.08     26.32 o 
  -5  15   1       61.02       26.70     18.10 o 
  -4  15   1      244.03      229.35     19.68 o 
  -3  15   1       66.46       62.30     14.93 o 
  -2  15   1       24.21        2.04     24.59 o 
  -1  15   1       13.84       19.84     13.58 o 
   0  15   1        6.94       -5.79     25.27 o 
   1  15   1       86.56       94.95     15.54 o 
  -3  16   1       19.14        8.60     25.57 o 
  -2  16   1       10.57      -29.19     29.19 o 
  -1 -15   2       20.95      -10.56     27.68 o 
   0 -15   2       41.99       31.41     20.89 o 
   1 -15   2        2.77       30.24     23.08 o 
   2 -15   2       44.76       80.85     14.63 o 
   3 -15   2       37.39       24.66     27.75 o 
   4 -15   2       72.03       56.79     14.86 o 
   5 -15   2       84.31       42.91     17.04 o 
  -3 -14   2       10.65      -22.78     24.36 o 
  -2 -14   2       20.55       27.75     14.10 o 
  -1 -14   2       32.29      -19.31     29.11 o 
   0 -14   2      128.10      119.87     11.68 o 
   1 -14   2      152.76      148.65     17.12 o 
   2 -14   2        7.44       13.12     24.06 o 
   3 -14   2       50.77       64.33     14.41 o 
   4 -14   2      159.46      172.94     16.67 o 
   5 -14   2       80.95       58.15     16.37 o 
   6 -14   2        0.06       -1.96     27.15 o 
  -5 -13   2       28.67        1.96     29.56 o 
  -4 -13   2        7.27       11.92     25.49 o 
  -3 -13   2       25.85       25.57     17.87 o 
  -2 -13   2       29.81       25.42     22.78 o 
  -1 -13   2      295.23      266.16     24.29 o 
   0 -13   2      307.06      331.43     32.92 o 
   1 -13   2      151.73      154.84     15.76 o 
   2 -13   2        0.63       27.08     23.30 o 
   3 -13   2       21.95       25.72     23.23 o 
   4 -13   2       27.02       17.50     23.61 o 
   5 -13   2      195.37      222.26     21.72 o 
   6 -13   2      385.96      442.94     37.03 o 
   7 -13   2      179.13      154.69     19.16 o 
   8 -13   2        2.96      -21.27     24.13 o 
  -6 -12   2       28.30       25.19     19.84 o 
  -5 -12   2        9.89      -26.85     26.85 o 
  -4 -12   2        7.72       27.45     23.53 o 
  -3 -12   2        0.07        1.58     23.30 o 
  -2 -12   2        4.81       -0.08     22.55 o 
  -1 -12   2      291.73      217.13     18.03 o 
   0 -12   2      674.34      644.74     27.77 o 
   1 -12   2      671.55      776.59     41.71 o 
   2 -12   2      208.39      187.49     17.42 o 
   3 -12   2       48.13       34.32     14.63 o 
   4 -12   2       44.34       22.70     24.13 o 
   5 -12   2       13.48        0.08     24.59 o 
   6 -12   2       17.14       33.49     25.57 o 
   7 -12   2        1.21      -24.96     24.96 o 
   8 -12   2       23.61       13.80     25.42 o 
  -7 -11   2        1.46      -14.93     25.87 o 
  -6 -11   2       35.60       15.54     25.11 o 
  -5 -11   2      248.16      212.53     18.03 o 
  -4 -11   2      122.33       99.33     15.76 o 
  -3 -11   2      171.91      174.22     16.29 o 
  -2 -11   2      380.75      315.63     22.40 o 
  -1 -11   2      220.89      225.66     21.04 o 
   0 -11   2      374.43      424.15     22.48 o 
   1 -11   2       43.36       69.39     13.42 o 
   2 -11   2      383.91      344.74     31.15 o 
   3 -11   2       80.79       57.92     13.73 o 
   4 -11   2       42.55       16.74     16.82 o 
   5 -11   2        9.80       -0.08     20.89 o 
   6 -11   2       97.96       93.29     14.93 o 
   7 -11   2      173.74      163.28     16.37 o 
   8 -11   2      145.26      128.51     16.44 o 
   9 -11   2        0.56      -15.99     23.98 o 
  -8 -10   2       21.09       27.75     15.76 o 
  -7 -10   2      147.34      166.98     17.80 o 
  -6 -10   2      378.40      455.31     35.67 o 
  -5 -10   2      268.91      273.40     22.25 o 
  -4 -10   2      186.44      254.24     20.82 o 
  -3 -10   2        0.24        4.45     23.15 o 
  -2 -10   2      300.01      269.85     20.89 o 
  -1 -10   2       53.47       64.48     12.60 o 
   0 -10   2       26.40       32.23      8.56 o 
   1 -10   2       84.66       83.11     13.12 o 
   2 -10   2      118.84       86.36     13.50 o 
   3 -10   2      137.58      130.55     14.03 o 
   4 -10   2        3.30       -7.84     19.16 o 
   5 -10   2      442.49      454.33     32.58 o 
   6 -10   2      963.21      959.71     44.12 o 
   7 -10   2      930.98      905.18     47.14 o 
   8 -10   2      168.47      170.83     16.59 o 
   9 -10   2       41.09       23.00     26.70 o 
  10 -10   2       10.95        6.34     25.49 o 
  -8  -9   2       16.79       22.32     13.80 o 
  -7  -9   2       51.37       40.95     14.33 o 
  -6  -9   2      203.49      250.77     22.10 o 
  -5  -9   2      260.99      281.24     21.49 o 
  -4  -9   2      857.95      871.17     42.01 o 
  -3  -9   2       82.71       92.09     14.33 o 
  -2  -9   2       21.83       -0.08     21.34 o 
  -1  -9   2      173.77      207.25     17.12 o 
   0  -9   2      292.44      279.32     14.84 o 
   1  -9   2      982.33      961.90     39.37 o 
   2  -9   2      316.32      251.75     17.57 o 
   3  -9   2      184.11      248.21     18.40 o 
   4  -9   2        2.63        7.01     19.84 o 
   5  -9   2      120.51       99.25     13.42 o 
   6  -9   2       13.00       24.89     21.12 o 
   7  -9   2       76.72       96.31     14.56 o 
   8  -9   2      265.57      278.37     22.55 o 
   9  -9   2       93.68       88.32     14.93 o 
  10  -9   2        1.46      -21.49     25.11 o 
  -9  -8   2      162.05      190.43     18.78 o 
  -8  -8   2       82.81       97.29     15.61 o 
  -7  -8   2       19.08       -9.96     23.83 o 
  -6  -8   2      133.42      171.50     16.14 o 
  -5  -8   2      501.95      426.35     33.86 o 
  -4  -8   2        8.32       17.95     20.97 o 
  -3  -8   2        1.81       16.44     19.46 o 
  -2  -8   2        3.99       13.05     16.22 o 
  -1  -8   2       12.57       26.40     18.48 o 
   0  -8   2      129.12       73.79      7.99 o 
   1  -8   2        9.19       21.57      9.43 o 
   2  -8   2      256.42      277.32     23.23 o 
   3  -8   2     1174.08      987.17     37.03 o 
   4  -8   2      502.62      623.42     31.68 o 
   5  -8   2     1559.66     1573.40     49.48 o 
   6  -8   2      432.40      466.02     32.43 o 
   7  -8   2     1067.56     1151.35     47.74 o 
   8  -8   2      629.84      729.23     41.18 o 
   9  -8   2        3.86      -11.84     24.74 o 
  10  -8   2       47.18       50.23     14.71 o 
 -10  -7   2       48.12       29.49     29.64 o 
  -9  -7   2       28.44       18.63     26.77 o 
  -8  -7   2       49.61       50.98     14.48 o 
  -7  -7   2        0.13       10.71     21.04 o 
  -6  -7   2      124.37      138.85     15.01 o 
  -5  -7   2      177.19      147.07     14.33 o 
  -4  -7   2      174.14      194.88     17.50 o 
  -3  -7   2      340.18      348.74     26.25 o 
  -2  -7   2      649.28      610.22     29.49 o 
  -1  -7   2      197.97      164.26     14.33 o 
   0  -7   2      916.63      932.59     59.92 o 
   1  -7   2     3298.86     3348.77     65.01 o 
   2  -7   2     4279.22     4429.23     78.36 o 
   3  -7   2     1530.93     1527.09     44.20 o 
   4  -7   2       20.13       22.40     16.74 o 
   5  -7   2      139.88      148.80     12.97 o 
   6  -7   2        7.55       23.15     10.63 o 
   7  -7   2      181.78      201.75     18.10 o 
   8  -7   2       33.35       20.66     24.51 o 
   9  -7   2      105.83      101.59     14.56 o 
  10  -7   2       10.80       -0.08     21.27 o 
  11  -7   2        6.13       25.94     24.21 o 
 -10  -6   2        2.94       13.95     25.64 o 
  -9  -6   2       10.33       29.94     21.57 o 
  -8  -6   2      209.07      219.17     20.82 o 
  -7  -6   2      311.23      287.95     20.97 o 
  -6  -6   2       12.40      -20.29     20.29 o 
  -5  -6   2       83.66       67.80     13.27 o 
  -4  -6   2     1493.13     1407.03     44.65 o 
  -3  -6   2     2706.44     3005.99     62.67 o 
  -2  -6   2     1806.45     1762.85     44.35 o 
  -1  -6   2      240.12      266.23     20.44 o 
   0  -6   2      602.59      632.21     64.79 o 
   1  -6   2        0.80       -6.83      9.65 o 
   2  -6   2      841.93      877.43     29.64 o 
   3  -6   2     2378.81     2705.37     56.26 o 
   4  -6   2     1706.82     1580.94     44.12 o 
   5  -6   2      180.51      188.17     14.41 o 
   6  -6   2      119.54      115.32     12.44 o 
   7  -6   2       47.88       16.06     20.59 o 
   8  -6   2      268.51      258.92     20.36 o 
   9  -6   2      103.23      121.05     13.95 o 
  10  -6   2       19.57       33.49     23.23 o 
  11  -6   2       37.57       47.06     13.58 o 
 -10  -5   2       20.73       26.55     14.33 o 
  -9  -5   2      163.63      162.30     16.74 o 
  -8  -5   2      436.67      366.01     32.81 o 
  -7  -5   2       23.45       25.72     12.97 o 
  -6  -5   2      306.25      328.00     27.30 o 
  -5  -5   2      959.55     1033.25     38.39 o 
  -4  -5   2       65.88       88.99     10.41 o 
  -3  -5   2       17.98        4.75     16.22 o 
  -2  -5   2     4172.03     5044.10    287.95 o 
  -1  -5   2     1506.36     1254.68     64.33 o 
   0  -5   2     4010.79     4406.61    207.89 o 
   1  -5   2     1759.01     1752.23     27.49 o 
   2  -5   2     1983.92     1833.20     76.85 o 
   3  -5   2        5.33       -7.67      9.17 o 
   4  -5   2      108.89      181.23     13.35 o 
   5  -5   2     1272.92     1443.53     41.78 o 
   6  -5   2      264.80      287.50     23.61 o 
   7  -5   2      573.64      546.94     32.05 o 
   8  -5   2      200.83      222.34     19.68 o 
   9  -5   2        4.04      -23.30     23.30 o 
  10  -5   2        0.10        6.79     23.30 o 
  11  -5   2       11.37       11.69     22.63 o 
 -11  -4   2       58.46       41.71     30.17 o 
 -10  -4   2       26.74       21.12     17.57 o 
  -9  -4   2       76.06      101.74     14.78 o 
  -8  -4   2      133.55      125.88     12.90 o 
  -7  -4   2      175.23      243.76     18.25 o 
  -6  -4   2      563.99      485.10     28.58 o 
  -5  -4   2     1488.87     1553.49     43.82 o 
  -4  -4   2     2934.84     2951.54     59.05 o 
  -3  -4   2     2360.67     2800.47    170.79 o 
  -2  -4   2     2158.89     2394.53    124.22 o 
  -1  -4   2       89.11       81.95      7.43 o 
   0  -4   2      706.33      835.47     47.78 o 
   1  -4   2        1.21       -7.80      7.80 o 
   2  -4   2      103.85       95.80      6.21 o 
   3  -4   2     1899.96     2270.06    157.02 o 
   4  -4   2       23.28       46.31      8.37 o 
   5  -4   2      975.93      876.22     32.13 o 
   6  -4   2        3.35        4.83     15.54 o 
   7  -4   2       38.48       -7.01     19.38 o 
   8  -4   2      152.92      125.35     13.80 o 
   9  -4   2      665.54      623.19     38.31 o 
  10  -4   2      210.12      214.87     16.89 o 
  11  -4   2       62.99       97.74     15.69 o 
 -11  -3   2        7.99       26.55     14.78 o 
 -10  -3   2       87.14       77.15     15.54 o 
  -9  -3   2      149.64      133.57     13.20 o 
  -8  -3   2     1389.68     1328.51     49.25 o 
  -7  -3   2     1836.87     2041.45     55.96 o 
  -6  -3   2      914.91      786.63     34.17 o 
  -5  -3   2      200.77      207.10     20.44 o 
  -4  -3   2     3826.63     4305.70    268.53 o 
  -3  -3   2        3.64        7.84      7.14 o 
  -2  -3   2      492.26      537.42     24.13 o 
  -1  -3   2     1404.80     1445.20    112.49 o 
   0  -3   2      603.74      721.46     25.72 o 
   1  -3   2      914.61      974.43     20.06 o 
   2  -3   2     3198.14     3126.70    161.59 o 
   3  -3   2     4688.44     4850.17     64.37 o 
   4  -3   2     5399.37     6676.44    205.41 o 
   5  -3   2     5276.61     4601.49     78.66 o 
   6  -3   2      202.45      236.06     22.10 o 
   7  -3   2       75.68       88.47     11.92 o 
   8  -3   2      375.31      303.71     27.60 o 
   9  -3   2      103.38      103.02     12.22 o 
  10  -3   2        6.80       23.61     23.08 o 
  11  -3   2      175.25      168.11     17.57 o 
 -11  -2   2       76.59       80.55     15.54 o 
 -10  -2   2      102.17      116.07     15.46 o 
  -9  -2   2       29.66       22.85     23.30 o 
  -8  -2   2       23.27       42.31     10.86 o 
  -7  -2   2      604.54      639.26     31.22 o 
  -6  -2   2      470.87      573.79     28.89 o 
  -5  -2   2        1.49        8.97     13.20 o 
  -4  -2   2     1125.96     1445.86     33.26 o 
  -3  -2   2      887.49      945.54     18.85 o 
  -2  -2   2      262.49      234.22     20.48 o 
  -1  -2   2     8105.28     6758.79    117.88 o 
   0  -2   2        5.63        3.79      6.27 o 
   1  -2   2      772.40      819.66     20.44 o 
   2  -2   2     9854.64    10161.60    107.83 o 
   3  -2   2       30.44       22.86      7.77 o 
   4  -2   2      488.99      576.11     16.65 o 
   5  -2   2      107.41       39.75      8.52 o 
   6  -2   2      510.31      359.00     24.66 o 
   7  -2   2      203.12      210.65     17.27 o 
   8  -2   2       56.63       73.31     11.46 o 
   9  -2   2        5.98       14.63     21.57 o 
  10  -2   2      151.47      178.67     15.84 o 
  11  -2   2       66.61       73.99     15.84 o 
 -12  -1   2       23.99       31.98     24.81 o 
 -11  -1   2       72.53       76.63     15.91 o 
 -10  -1   2      262.16      285.31     21.49 o 
  -9  -1   2      114.16       98.57     12.44 o 
  -8  -1   2      264.31      225.35     18.55 o 
  -7  -1   2     1420.86     1423.01     44.50 o 
  -6  -1   2       25.74       38.46      8.75 o 
  -5  -1   2       98.57       74.51      8.60 o 
  -4  -1   2     1007.13      977.95     20.85 o 
  -3  -1   2     2547.06     2395.85     30.18 o 
  -2  -1   2     5488.61     4619.89     74.74 o 
  -1  -1   2     3046.92     3122.37     50.83 o 
   0  -1   2      410.36      412.23     21.53 o 
   1  -1   2     4865.55     4899.63     73.38 o 
   2  -1   2     1061.08     1161.80     18.56 o 
   3  -1   2     1175.21     1107.91    105.93 o 
   4  -1   2     1814.01     1826.82     97.48 o 
   5  -1   2     3873.03     4160.29     72.70 o 
   6  -1   2      637.35      456.21     24.29 o 
   7  -1   2       15.41       29.79     11.84 o 
   8  -1   2        3.40       11.46     20.51 o 
   9  -1   2       11.59        8.75     20.14 o 
  10  -1   2       77.47      119.31     14.25 o 
  11  -1   2       44.88       42.99     14.33 o 
 -12   0   2        8.85       29.34     25.94 o 
 -11   0   2        0.63       -7.09     22.93 o 
 -10   0   2        1.70       -7.62     20.51 o 
  -9   0   2        3.23       -3.85     18.18 o 
  -8   0   2      295.27      248.73     24.44 o 
  -7   0   2      395.62      436.08     25.42 o 
  -6   0   2     1338.66     1519.02     41.10 o 
  -5   0   2      536.17      399.17     15.05 o 
  -4   0   2     2007.06     2015.67     28.34 o 
  -3   0   2    10988.76    11089.34    193.71 o 
  -2   0   2     6446.62     5826.91    102.19 o 
  -1   0   2     6760.88     5883.55     90.96 o 
   0   0   2    21653.49    21673.10    220.45 o 
   1   0   2     5104.61     5489.03     78.96 o 
   2   0   2        8.09       25.13      4.45 o 
   3   0   2      222.32      187.97     10.32 o 
   4   0   2       40.94       52.58      6.00 o 
   5   0   2     2784.99     2933.97     58.60 o 
   6   0   2       28.53       40.27     10.26 o 
   7   0   2       49.92       24.66     17.57 o 
   8   0   2      186.80      313.44     27.23 o 
   9   0   2        9.16        6.11     15.61 o 
  10   0   2       86.35       60.34     15.23 o 
  11   0   2       61.62       67.20     15.08 o 
 -12   1   2       18.74       23.15     22.55 o 
 -11   1   2       20.34      -25.34     25.34 o 
 -10   1   2       24.88       46.99     11.46 o 
  -9   1   2       12.60       11.61     11.39 o 
  -8   1   2       40.80       35.52      9.43 o 
  -7   1   2      404.94      352.13     25.87 o 
  -6   1   2      941.44      688.73     28.13 o 
  -5   1   2     1859.50     2042.93    127.76 o 
  -4   1   2     1882.36     1727.37    113.85 o 
  -3   1   2        7.41       29.02     13.20 o 
  -2   1   2     6065.84     6275.65    109.06 o 
  -1   1   2     1475.74     1338.62     22.17 o 
   0   1   2        5.35       24.16      2.61 o 
   1   1   2      236.70      290.52     12.82 o 
   2   1   2        0.35       -8.05      8.05 o 
   3   1   2     3070.46     3279.87    113.51 o 
   4   1   2        1.10        4.90      8.82 o 
   5   1   2        1.56      -15.31     15.31 o 
   6   1   2      810.58      795.75     33.03 o 
   7   1   2      595.20      591.44     32.58 o 
   8   1   2        1.71       24.21     21.34 o 
   9   1   2      115.23      112.15     14.86 o 
  10   1   2       98.26      108.53     16.22 o 
  11   1   2      116.32      111.77     17.12 o 
 -12   2   2        7.51       10.26     16.44 o 
 -11   2   2      119.52      130.63     15.69 o 
 -10   2   2      379.85      369.18     23.38 o 
  -9   2   2      282.27      294.21     20.36 o 
  -8   2   2      636.87      605.24     32.35 o 
  -7   2   2     2858.64     2838.56     61.62 o 
  -6   2   2      105.46       66.75      8.90 o 
  -5   2   2      150.91      192.28     11.99 o 
  -4   2   2        4.12        4.12      6.37 o 
  -3   2   2    12551.70    12850.76    141.88 o 
  -2   2   2     2188.67     2622.86     41.71 o 
  -1   2   2      326.26      377.85     13.50 o 
   0   2   2     2775.38     3253.33     83.53 o 
   1   2   2    13011.76    12861.35   1381.68 o 
   2   2   2      165.52      152.17     10.24 o 
   3   2   2     2629.40     2707.19    149.90 o 
   4   2   2        9.65        7.24     14.33 o 
   5   2   2      798.92      810.38     31.75 o 
   6   2   2     1306.85     1277.83     41.93 o 
   7   2   2      532.68      582.92     34.01 o 
   8   2   2       51.42       19.38     17.12 o 
   9   2   2       67.51       84.09     14.71 o 
  10   2   2        5.49        8.97     22.78 o 
  11   2   2        1.74       10.26     27.45 o 
 -12   3   2      100.22       94.50     16.74 o 
 -11   3   2       86.59       60.94     14.93 o 
 -10   3   2        0.14      -17.65     23.30 o 
  -9   3   2      738.10      729.83     36.65 o 
  -8   3   2      742.36      737.30     34.17 o 
  -7   3   2      476.37      441.66     27.53 o 
  -6   3   2       34.41       28.58      8.30 o 
  -5   3   2     1404.77     1251.60     57.66 o 
  -4   3   2     2659.65     3023.81    172.45 o 
  -3   3   2     5097.13     5992.76    123.24 o 
  -2   3   2     1861.37     2038.24    106.57 o 
  -1   3   2      526.47      553.62     24.89 o 
   0   3   2     3158.68     3457.37     36.72 o 
   1   3   2     3775.56     3906.50    263.48 o 
   2   3   2     1306.02     1305.07     43.22 o 
   3   3   2        7.94       20.21     14.86 o 
   4   3   2      115.25      131.31     12.14 o 
   5   3   2       13.36       11.24     16.22 o 
   6   3   2       17.09       28.81     10.71 o 
   7   3   2      536.01      552.98     34.32 o 
   8   3   2      473.48      469.26     34.39 o 
   9   3   2      376.14      330.19     24.89 o 
  10   3   2      137.28      134.85     17.65 o 
 -12   4   2       15.72       -0.15     26.47 o 
 -11   4   2      253.31      252.96     22.93 o 
 -10   4   2      378.22      343.38     31.30 o 
  -9   4   2      610.42      609.16     34.77 o 
  -8   4   2       67.04       64.48     12.82 o 
  -7   4   2       48.41       45.18      9.88 o 
  -6   4   2        9.24        2.72     14.18 o 
  -5   4   2       15.56       41.78      8.37 o 
  -4   4   2      188.58      252.20     20.59 o 
  -3   4   2     1115.39     1167.03     56.56 o 
  -2   4   2       10.26       -9.39     10.03 o 
  -1   4   2     7368.51     7953.10     99.82 o 
   0   4   2        1.29        8.17      6.95 o 
   1   4   2      272.62      248.62     22.63 o 
   2   4   2      740.92      907.60     27.94 o 
   3   4   2     3164.54     3170.48     59.96 o 
   4   4   2     1885.92     2233.92     51.81 o 
   5   4   2      327.17      328.68     25.04 o 
   6   4   2     2028.61     1766.02     52.87 o 
   7   4   2       93.70      120.22     14.78 o 
   8   4   2        1.09       21.34     19.76 o 
   9   4   2       25.16        6.86     26.47 o 
  10   4   2       55.00       23.23     26.70 o 
 -12   5   2       42.34       34.32     14.78 o 
 -11   5   2       24.55       40.27     13.12 o 
 -10   5   2       18.86        7.69     21.34 o 
  -9   5   2       73.98       46.61     11.24 o 
  -8   5   2       21.05       12.44     10.94 o 
  -7   5   2       48.37       46.76     10.63 o 
  -6   5   2      118.27      146.84     12.82 o 
  -5   5   2      100.02      118.03     11.31 o 
  -4   5   2       31.45       84.64      6.35 o 
  -3   5   2      558.37      631.06     17.52 o 
  -2   5   2     4637.85     4868.74    129.99 o 
  -1   5   2     6514.30     6701.76    128.55 o 
   0   5   2    10771.58    11572.19    302.09 o 
   1   5   2     3702.81     3697.92    178.93 o 
   2   5   2      608.33      604.94     25.57 o 
   3   5   2      322.95      344.52     23.15 o 
   4   5   2       47.94       45.86     10.03 o 
   5   5   2       43.23       59.05     10.78 o 
   6   5   2        9.30       -5.20     21.80 o 
   7   5   2       22.14       20.14     22.40 o 
   8   5   2       59.78       69.61     14.33 o 
   9   5   2      270.49      247.98     24.06 o 
  10   5   2       11.80        5.88     24.51 o 
 -12   6   2       34.25       13.80     26.55 o 
 -11   6   2       17.73       -8.75     22.63 o 
 -10   6   2       51.85       77.23     13.95 o 
  -9   6   2      187.44      168.79     14.93 o 
  -8   6   2      144.77      201.97     18.48 o 
  -7   6   2      180.20      169.92     15.01 o 
  -6   6   2      137.94      117.81     11.09 o 
  -5   6   2     1960.34     1976.89     48.72 o 
  -4   6   2     5016.72     4955.59     82.51 o 
  -3   6   2     1700.67     1990.52     70.78 o 
  -2   6   2      652.39      669.33     27.60 o 
  -1   6   2     1472.88     1734.87     29.57 o 
   0   6   2       17.08       -7.88      9.99 o 
   1   6   2     1011.89     1052.40     33.49 o 
   2   6   2       17.03       51.21      9.13 o 
   3   6   2     1218.30     1207.09     39.07 o 
   4   6   2     1440.05     1526.64     46.68 o 
   5   6   2       52.67       70.37     12.82 o 
   6   6   2       17.91       31.37     21.49 o 
   7   6   2        9.53       27.60     22.48 o 
   8   6   2       63.22       60.49     13.95 o 
   9   6   2       87.70       44.50     16.29 o 
 -12   7   2        0.46       -6.18     24.66 o 
 -11   7   2       10.82      -11.01     22.93 o 
 -10   7   2      223.01      195.86     16.89 o 
  -9   7   2      422.76      358.17     29.94 o 
  -8   7   2      188.52      284.18     26.10 o 
  -7   7   2       46.90       21.87     14.71 o 
  -6   7   2       69.76       92.39     11.31 o 
  -5   7   2      130.61      131.83     11.61 o 
  -4   7   2     1006.73     1127.14     37.11 o 
  -3   7   2      532.21      467.15     25.87 o 
  -2   7   2     5201.07     5203.04     86.05 o 
  -1   7   2     6106.79     6054.67     95.63 o 
   0   7   2      114.97       55.52      7.62 o 
   1   7   2      109.60       94.80      9.65 o 
   2   7   2      151.30      117.05     10.71 o 
   3   7   2      701.67      725.16     32.43 o 
   4   7   2        0.81       19.84     20.29 o 
   5   7   2      156.29      137.64     15.08 o 
   6   7   2       55.59       38.31     13.50 o 
   7   7   2        5.99       26.25     22.93 o 
   8   7   2       89.84       86.51     15.84 o 
   9   7   2        2.68        4.00     22.48 o 
 -11   8   2       93.84      100.99     15.69 o 
 -10   8   2       91.99       83.87     15.16 o 
  -9   8   2      162.05      147.07     13.27 o 
  -8   8   2      439.68      405.00     31.75 o 
  -7   8   2     1030.82     1161.91     44.20 o 
  -6   8   2      666.61      652.08     35.07 o 
  -5   8   2      499.42      477.71     29.64 o 
  -4   8   2     1000.51     1067.56     38.99 o 
  -3   8   2      455.58      430.95     27.00 o 
  -2   8   2      732.96      871.09     35.30 o 
  -1   8   2      458.40      527.71     28.36 o 
   0   8   2     1424.46     1672.06    106.98 o 
   1   8   2        7.77      -14.25     18.33 o 
   2   8   2        4.99       21.80     16.74 o 
   3   8   2        5.99      -11.92     20.74 o 
   4   8   2      126.93      148.27     14.10 o 
   5   8   2       77.10       67.42     14.18 o 
   6   8   2      209.38      248.88     21.04 o 
   7   8   2      110.27      117.58     16.67 o 
   8   8   2      166.19      204.76     18.18 o 
 -11   9   2       91.67      120.22     15.31 o 
 -10   9   2      178.66      214.87     20.74 o 
  -9   9   2      210.21      232.07     21.12 o 
  -8   9   2      208.59      263.67     21.27 o 
  -7   9   2       22.52       23.38     22.78 o 
  -6   9   2      624.52      714.30     38.69 o 
  -5   9   2        1.78       20.89     11.01 o 
  -4   9   2      213.25      213.21     17.35 o 
  -3   9   2       82.95       52.57     10.94 o 
  -2   9   2       28.27       16.89     19.31 o 
  -1   9   2      490.11      531.10     30.39 o 
   0   9   2      100.06       62.41     31.75 o 
   1   9   2       71.17       75.34     11.39 o 
   2   9   2        2.11      -20.59     22.32 o 
   3   9   2      317.36      332.37     30.32 o 
   4   9   2      662.44      606.83     37.03 o 
   5   9   2      162.86      150.31     17.20 o 
   6   9   2      138.82      152.05     16.89 o 
   7   9   2       12.13       16.97     25.72 o 
   8   9   2        9.03        0.15     23.98 o 
 -11  10   2       19.33        6.18     25.19 o 
 -10  10   2        1.59       -2.04     21.27 o 
  -9  10   2        1.87       22.78     21.42 o 
  -8  10   2        0.22       12.97     19.53 o 
  -7  10   2      196.57      259.97     19.84 o 
  -6  10   2      645.32      687.60     38.16 o 
  -5  10   2      273.03      265.93     18.93 o 
  -4  10   2       10.30        7.62     18.40 o 
  -3  10   2       95.70      115.39     12.82 o 
  -2  10   2     1204.70     1131.29     43.82 o 
  -1  10   2      947.14      970.12     40.35 o 
   0  10   2       22.90       11.56     28.28 o 
   1  10   2       18.97       11.61     19.23 o 
   2  10   2       25.78       39.75     12.29 o 
   3  10   2       48.91       18.93     16.22 o 
   4  10   2       60.69       59.58     14.71 o 
   5  10   2      105.66      120.22     16.37 o 
   6  10   2      248.43      238.63     19.53 o 
   7  10   2       69.58       47.74     16.52 o 
 -10  11   2        0.89      -22.32     24.21 o 
  -9  11   2       73.24       11.31     28.89 o 
  -8  11   2       43.88       53.55     14.03 o 
  -7  11   2      194.38      185.00     15.69 o 
  -6  11   2      325.61      318.95     31.83 o 
  -5  11   2      205.96      205.52     19.31 o 
  -4  11   2       59.65       22.02     23.68 o 
  -3  11   2      117.78      119.31     13.95 o 
  -2  11   2      318.03      281.62     20.44 o 
  -1  11   2       71.07       40.05     13.73 o 
   0  11   2      122.25      148.60     10.82 o 
   1  11   2      505.58      428.01     33.26 o 
   2  11   2      249.37      236.06     20.59 o 
   3  11   2      325.38      331.39     22.85 o 
   4  11   2      262.99      281.99     21.57 o 
   5  11   2      179.43      192.92     19.31 o 
   6  11   2       55.48       12.37     28.43 o 
 -10  12   2        0.09        6.49     25.34 o 
  -9  12   2        0.44        5.96     21.57 o 
  -8  12   2       68.73       74.74     14.71 o 
  -7  12   2       16.79      -15.84     23.68 o 
  -6  12   2       34.89       -0.08     23.98 o 
  -5  12   2      108.58      113.43     15.01 o 
  -4  12   2      144.85      147.97     15.76 o 
  -3  12   2      189.08      160.12     15.84 o 
  -2  12   2      147.40      168.03     15.31 o 
  -1  12   2      503.21      596.12     38.46 o 
   0  12   2      451.93      412.52     61.88 o 
   1  12   2       15.25       22.48     22.55 o 
   2  12   2        0.72       -6.56     24.44 o 
   3  12   2       27.57       10.78     24.66 o 
   4  12   2        0.73       -9.50     23.30 o 
   5  12   2       10.94       18.40     17.50 o 
  -9  13   2        0.53      -12.82     23.30 o 
  -8  13   2        1.23       11.99     25.79 o 
  -7  13   2      115.22      126.70     17.35 o 
  -6  13   2      503.78      536.61     40.35 o 
  -5  13   2       75.83       72.70     15.01 o 
  -4  13   2       15.65       18.18     22.78 o 
  -3  13   2        1.27      -19.84     23.15 o 
  -2  13   2      103.49       87.64     14.86 o 
  -1  13   2        0.46       -9.96     25.19 o 
   0  13   2      196.34      234.12     37.41 o 
   1  13   2      422.34      443.16     37.71 o 
   2  13   2       79.56       95.48     15.91 o 
   3  13   2       12.28       17.65     23.53 o 
   4  13   2        3.20      -22.63     25.34 o 
  -8  14   2       29.06       16.82     18.25 o 
  -7  14   2       20.33       11.99     25.72 o 
  -6  14   2       26.95       53.32     14.63 o 
  -5  14   2      109.08      133.64     16.59 o 
  -4  14   2      176.21      175.05     17.87 o 
  -3  14   2       51.94       48.04     13.95 o 
  -2  14   2        0.56      -19.76     23.68 o 
  -1  14   2        5.09        7.16     23.83 o 
   0  14   2       90.11       71.59     20.17 o 
   1  14   2      108.54       59.28     16.67 o 
   2  14   2        8.14       19.91     23.83 o 
   3  14   2        1.56       27.30     24.36 o 
  -6  15   2       54.86       54.38     15.76 o 
  -5  15   2      187.68      141.41     17.65 o 
  -4  15   2      155.23      129.12     17.50 o 
  -3  15   2        0.39       27.53     24.66 o 
  -2  15   2       27.36       23.61     24.06 o 
  -1  15   2        3.53        5.88     25.49 o 
   0  15   2       81.94       58.44     24.32 o 
   1  15   2        1.63       -2.19     26.10 o 
  -3  16   2       34.82       34.24     15.01 o 
  -2  16   2        0.63       -6.26     27.45 o 
  -1 -15   3      101.82       87.56     16.67 o 
   0 -15   3       15.05      -15.55     18.98 o 
   1 -15   3        3.67      -10.18     26.32 o 
   2 -15   3       22.29       14.48     25.27 o 
   3 -15   3      131.85      121.58     17.20 o 
   4 -15   3      141.81      163.28     16.97 o 
  -3 -14   3       24.96       24.96     24.44 o 
  -2 -14   3       42.81       39.97     27.91 o 
  -1 -14   3        5.04       27.38     23.53 o 
   0 -14   3       47.61       13.67     14.96 o 
   1 -14   3        5.58        9.43     23.91 o 
   2 -14   3        0.29        7.54     23.46 o 
   3 -14   3        0.19       -0.08     22.02 o 
   4 -14   3       51.65       35.45     26.40 o 
   5 -14   3      108.30       90.88     15.39 o 
   6 -14   3      237.86      278.98     24.66 o 
  -5 -13   3        9.14        6.56     26.85 o 
  -4 -13   3        0.66       -6.11     23.91 o 
  -3 -13   3       12.46       32.35     26.40 o 
  -2 -13   3        0.47       12.75     22.17 o 
  -1 -13   3       13.51      -26.77     26.77 o 
   0 -13   3      314.92      319.20     40.01 o 
   1 -13   3      467.92      470.24     36.73 o 
   2 -13   3       35.34       17.20     24.89 o 
   3 -13   3       25.07        1.51     25.57 o 
   4 -13   3       70.62       66.37     15.01 o 
   5 -13   3      262.28      265.63     21.87 o 
   6 -13   3       23.34       11.84     25.79 o 
   7 -13   3       85.27       56.34     17.35 o 
  -6 -12   3       11.74        4.15     25.49 o 
  -5 -12   3      105.69      132.29     17.20 o 
  -4 -12   3       47.22       36.80     14.48 o 
  -3 -12   3        6.75       24.44     24.44 o 
  -2 -12   3      327.70      389.32     34.99 o 
  -1 -12   3      707.94      647.70     41.41 o 
   0 -12   3      356.18      344.92     47.10 o 
   1 -12   3       48.79       67.80     14.41 o 
   2 -12   3      157.86      123.91     15.08 o 
   3 -12   3        0.73      -23.61     23.61 o 
   4 -12   3        9.08        9.73     21.80 o 
   5 -12   3        5.80       -3.54     23.68 o 
   6 -12   3       27.15       -5.51     26.40 o 
   7 -12   3      103.26      106.87     15.76 o 
   8 -12   3        4.19       18.48     24.89 o 
  -7 -11   3       86.63       71.80     16.22 o 
  -6 -11   3      304.60      303.19     25.87 o 
  -5 -11   3      135.90      196.09     18.33 o 
  -4 -11   3      104.05       97.14     15.61 o 
  -3 -11   3        0.01      -12.60     24.96 o 
  -2 -11   3      101.42       86.13     14.48 o 
  -1 -11   3      738.78      647.93     39.52 o 
   0 -11   3      132.41      117.80     10.65 o 
   1 -11   3      462.60      439.17     31.07 o 
   2 -11   3       70.74       92.46     13.80 o 
   3 -11   3      330.66      343.69     29.34 o 
   4 -11   3      142.38      125.05     14.71 o 
   5 -11   3       99.93      105.36     14.56 o 
   6 -11   3       52.54       75.72     13.58 o 
   7 -11   3      160.49      169.39     17.42 o 
   8 -11   3       25.09       32.73     23.46 o 
   9 -11   3        4.10       12.37     23.83 o 
  -8 -10   3        4.06        8.45     25.42 o 
  -7 -10   3       15.94       32.28     14.10 o 
  -6 -10   3       24.23       36.28     24.81 o 
  -5 -10   3      218.02      208.01     17.20 o 
  -4 -10   3      178.77      219.09     19.61 o 
  -3 -10   3      449.65      423.48     33.71 o 
  -2 -10   3      200.85      246.17     20.14 o 
  -1 -10   3      266.20      232.90     19.53 o 
   0 -10   3      246.16      219.19     13.44 o 
   1 -10   3      329.54      317.21     29.19 o 
   2 -10   3       41.79       26.77     20.44 o 
   3 -10   3      114.23      122.86     14.33 o 
   4 -10   3        8.39       -2.94     22.17 o 
   5 -10   3      186.53      196.92     19.01 o 
   6 -10   3       54.50       17.20     22.40 o 
   7 -10   3      331.84      326.34     24.29 o 
   8 -10   3      301.55      288.03     23.98 o 
   9 -10   3       27.77       33.26     14.18 o 
  -8  -9   3       59.61       41.56     16.22 o 
  -7  -9   3       71.64       79.42     16.59 o 
  -6  -9   3       12.02       28.28     23.46 o 
  -5  -9   3      130.36      176.26     16.74 o 
  -4  -9   3       27.40       51.51     13.27 o 
  -3  -9   3      222.71      252.05     19.16 o 
  -2  -9   3        2.56      -13.73     20.66 o 
  -1  -9   3       39.85       16.52     17.57 o 
   0  -9   3      869.99      927.15     27.67 o 
   1  -9   3       41.98       24.66     19.99 o 
   2  -9   3      184.47      187.04     17.04 o 
   3  -9   3      263.35      317.97     27.00 o 
   4  -9   3        7.86       11.16     19.84 o 
   5  -9   3        4.37        9.35     19.61 o 
   6  -9   3      729.49      749.14     39.37 o 
   7  -9   3      993.13     1014.24     47.29 o 
   8  -9   3      318.43      331.69     32.51 o 
   9  -9   3       15.16       -5.73     25.11 o 
  10  -9   3        0.87       32.35     22.02 o 
  -9  -8   3        2.93      -25.94     27.38 o 
  -8  -8   3       28.99       -7.54     28.21 o 
  -7  -8   3       69.74       78.96     15.23 o 
  -6  -8   3       86.84       79.04     14.48 o 
  -5  -8   3      219.48      206.50     19.61 o 
  -4  -8   3     1005.05     1053.99     42.46 o 
  -3  -8   3      263.95      206.05     17.12 o 
  -2  -8   3      454.46      554.86     32.73 o 
  -1  -8   3      374.25      417.07     27.00 o 
   0  -8   3      884.11      886.47     54.26 o 
   1  -8   3     1303.03     1359.81     42.99 o 
   2  -8   3     1765.84     1757.65     49.02 o 
   3  -8   3      573.66      566.17     30.77 o 
   4  -8   3      186.44      157.63     15.61 o 
   5  -8   3       10.13      -21.27     21.27 o 
   6  -8   3       35.96       45.86     12.44 o 
   7  -8   3      190.43      218.57     18.85 o 
   8  -8   3       14.33       -3.09     24.51 o 
   9  -8   3      365.66      364.28     33.56 o 
  10  -8   3       99.33       94.20     15.39 o 
 -10  -7   3       26.96       31.00     26.25 o 
  -9  -7   3       65.47       65.09     14.78 o 
  -8  -7   3      149.56      162.53     17.20 o 
  -7  -7   3       11.07       16.97     23.98 o 
  -6  -7   3       32.57       22.25     25.27 o 
  -5  -7   3      219.97      217.28     18.70 o 
  -4  -7   3      598.55      651.02     34.62 o 
  -3  -7   3     1614.47     1455.75     46.01 o 
  -2  -7   3      644.80      922.98     35.67 o 
  -1  -7   3      283.67      222.26     15.23 o 
   0  -7   3      650.45      627.82     48.95 o 
   1  -7   3      299.14      303.87     21.57 o 
   2  -7   3      125.64       99.33     10.63 o 
   3  -7   3     1724.51     1934.06     49.78 o 
   4  -7   3     2632.82     2654.31     61.69 o 
   5  -7   3     1127.77     1106.48     40.88 o 
   6  -7   3       99.10      122.93     13.35 o 
   7  -7   3      559.12      541.89     34.77 o 
   8  -7   3      639.17      613.08     37.56 o 
   9  -7   3       36.15       41.78     13.12 o 
  10  -7   3        0.83       -9.35     25.27 o 
 -10  -6   3       19.82       11.69     24.44 o 
  -9  -6   3       12.94        0.00     23.61 o 
  -8  -6   3       11.56       28.51     21.27 o 
  -7  -6   3        1.59       27.23     21.42 o 
  -6  -6   3        5.89       16.67     19.68 o 
  -5  -6   3      563.42      583.75     32.96 o 
  -4  -6   3       37.25        1.06     18.55 o 
  -3  -6   3        6.43       19.68     16.06 o 
  -2  -6   3     1649.24     1583.96     43.44 o 
  -1  -6   3      760.10      950.89     32.58 o 
   0  -6   3       61.61       29.35     10.37 o 
   1  -6   3      878.96      881.05     30.70 o 
   2  -6   3     1937.37     1815.57     44.57 o 
   3  -6   3     2429.01     2538.39     55.51 o 
   4  -6   3       65.63       74.44     10.03 o 
   5  -6   3        6.93       20.89     17.80 o 
   6  -6   3       26.34       44.57     11.46 o 
   7  -6   3      210.72      255.67     18.40 o 
   8  -6   3      296.04      298.28     28.13 o 
   9  -6   3       29.70       21.95     16.74 o 
  10  -6   3        6.60      -28.66     28.66 o 
  11  -6   3        8.75       22.48     25.79 o 
 -11  -5   3       22.70      -28.13     28.13 o 
 -10  -5   3       28.12       -1.96     28.28 o 
  -9  -5   3        0.14      -23.00     23.00 o 
  -8  -5   3      174.97      129.95     13.35 o 
  -7  -5   3      128.53      112.60     14.03 o 
  -6  -5   3       15.57       17.65     20.74 o 
  -5  -5   3     1745.74     1854.11     50.91 o 
  -4  -5   3     2805.86     2950.71     63.35 o 
  -3  -5   3     4094.65     3788.85     69.61 o 
  -2  -5   3     2705.80     3051.02    164.90 o 
  -1  -5   3      623.34      659.15     18.17 o 
   0  -5   3      146.39      127.49      7.60 o 
   1  -5   3        7.72       11.41      9.25 o 
   2  -5   3       14.55        8.25     17.35 o 
   3  -5   3     1605.26     1568.80     40.65 o 
   4  -5   3      106.48      115.09     10.71 o 
   5  -5   3      224.55      236.36     16.29 o 
   6  -5   3      165.46      134.62     12.52 o 
   7  -5   3       45.28       34.17     11.92 o 
   8  -5   3       33.95       17.04     22.17 o 
   9  -5   3      121.94      116.37     15.16 o 
  10  -5   3      235.81      278.83     23.00 o 
  11  -5   3       92.78       41.93     30.02 o 
 -11  -4   3       11.89       31.53     22.40 o 
 -10  -4   3       15.10        6.94     23.00 o 
  -9  -4   3      494.56      535.93     36.28 o 
  -8  -4   3      759.56      578.47     38.09 o 
  -7  -4   3     1019.71     1014.62     42.54 o 
  -6  -4   3      396.78      408.17     28.89 o 
  -5  -4   3       16.88        5.66     15.61 o 
  -4  -4   3      138.57      252.88     20.97 o 
  -3  -4   3       24.44        7.23     11.95 o 
  -2  -4   3        2.57        7.04      6.17 o 
  -1  -4   3     2127.03     2005.90     65.58 o 
   0  -4   3     1407.86     1543.13    120.29 o 
   1  -4   3      497.57      427.73     13.95 o 
   2  -4   3       73.99       88.77      5.76 o 
   3  -4   3       36.84       26.59      6.94 o 
   4  -4   3     2856.33     2808.09     57.02 o 
   5  -4   3      884.99     1030.00     35.90 o 
   6  -4   3      373.88      290.67     24.06 o 
   7  -4   3      227.68      277.85     26.47 o 
   8  -4   3      468.42      413.98     31.53 o 
   9  -4   3       78.90       71.72     14.71 o 
  10  -4   3        1.66      -17.57     23.83 o 
  11  -4   3       91.48      141.26     16.82 o 
 -11  -3   3        9.88       24.51     26.10 o 
 -10  -3   3        4.36      -25.94     25.94 o 
  -9  -3   3      172.50      125.20     13.58 o 
  -8  -3   3        0.20      -19.38     23.76 o 
  -7  -3   3      594.25      521.00     30.92 o 
  -6  -3   3     1080.75      840.85     34.24 o 
  -5  -3   3     2584.77     2933.21     60.34 o 
  -4  -3   3      958.88     1136.62     23.97 o 
  -3  -3   3        8.05       -5.73     16.78 o 
  -2  -3   3     2523.95     2451.28    135.30 o 
  -1  -3   3      567.83      585.69     33.37 o 
   0  -3   3     1337.23     1454.66     38.65 o 
   1  -3   3        2.58        6.30      6.33 o 
   2  -3   3     3764.26     3972.81    139.34 o 
   3  -3   3     7403.31     7695.04    259.18 o 
   4  -3   3      668.53      764.60     28.28 o 
   5  -3   3       51.22        6.11     15.99 o 
   6  -3   3      359.16      481.48     28.73 o 
   7  -3   3        1.35        3.54     21.04 o 
   8  -3   3       31.86       74.29     12.82 o 
   9  -3   3      325.10      327.77     32.35 o 
  10  -3   3      399.58      384.34     34.69 o 
  11  -3   3      101.00      104.76     16.89 o 
 -12  -2   3       27.98       50.30     15.54 o 
 -11  -2   3      207.11      186.36     18.03 o 
 -10  -2   3      100.94      110.49     14.18 o 
  -9  -2   3      307.13      358.09     30.77 o 
  -8  -2   3     1134.02     1122.39     43.89 o 
  -7  -2   3      479.34      439.09     27.53 o 
  -6  -2   3       16.30       49.32      9.28 o 
  -5  -2   3      194.11      129.65     11.92 o 
  -4  -2   3     1087.97     1193.38     53.28 o 
  -3  -2   3     8099.53     8346.04    168.07 o 
  -2  -2   3     2092.07     2100.94    175.69 o 
  -1  -2   3        5.85       16.95     10.48 o 
   0  -2   3      775.02      802.02     18.97 o 
   1  -2   3     1271.43     1428.28     76.40 o 
   2  -2   3      869.26      791.42     16.79 o 
   3  -2   3     4807.68     5803.92     97.18 o 
   4  -2   3     3752.68     3514.85     63.35 o 
   5  -2   3     2360.48     2391.32     54.00 o 
   6  -2   3      366.26      347.08     25.94 o 
   7  -2   3      265.89      211.55     16.74 o 
   8  -2   3       44.10      103.63     11.46 o 
   9  -2   3       83.39       52.79     13.65 o 
  10  -2   3        0.76      -23.68     23.68 o 
  11  -2   3        2.29        7.84     24.06 o 
 -12  -1   3       27.84       -9.88     27.91 o 
 -11  -1   3       26.11       23.08     25.49 o 
 -10  -1   3       29.73       18.03     12.37 o 
  -9  -1   3        5.98       20.44     20.66 o 
  -8  -1   3       23.21       15.46     20.82 o 
  -7  -1   3       11.18       10.18     15.61 o 
  -6  -1   3       80.99       84.39      9.50 o 
  -5  -1   3      259.06      385.39     21.04 o 
  -4  -1   3      410.04      357.35     34.24 o 
  -3  -1   3      762.69      703.40     16.18 o 
  -2  -1   3     9017.97     9038.15    498.97 o 
  -1  -1   3     2211.64     2256.02     45.18 o 
   0  -1   3    11246.18    12046.47    634.20 o 
   1  -1   3     4514.34     4079.49     49.38 o 
   2  -1   3       52.43       37.40      4.64 o 
   3  -1   3       71.59       84.07      9.92 o 
   4  -1   3      837.10      608.11     24.96 o 
   5  -1   3       59.93      143.98     10.71 o 
   6  -1   3       68.39       64.41     11.09 o 
   7  -1   3      644.59      730.36     36.20 o 
   8  -1   3      266.42      195.34     15.76 o 
   9  -1   3       18.84       51.81     13.05 o 
  10  -1   3        8.81       14.93     15.99 o 
  11  -1   3       33.52       27.60     28.81 o 
 -12   0   3        0.14        9.73     23.00 o 
 -11   0   3       94.54       80.10     15.08 o 
 -10   0   3       33.14       22.55     15.69 o 
  -9   0   3       22.88       -6.71     21.57 o 
  -8   0   3      143.48      144.81     13.20 o 
  -7   0   3      454.28      541.44     27.15 o 
  -6   0   3      929.69      827.65     30.24 o 
  -5   0   3     6290.26     6265.16    181.42 o 
  -4   0   3     3489.30     3636.74    124.67 o 
  -3   0   3      154.49      163.47      9.65 o 
  -2   0   3    21159.16    19437.78    256.12 o 
  -1   0   3     5147.31     5374.16     95.10 o 
   0   0   3     1398.85     1200.84     16.59 o 
   1   0   3     5252.30     5163.99     57.54 o 
   2   0   3     4949.56     5100.86     64.90 o 
   3   0   3      210.01      239.62     11.91 o 
   4   0   3        6.35       12.14     12.37 o 
   5   0   3     1817.96     1558.39     42.84 o 
   6   0   3      456.85      497.84     28.89 o 
   7   0   3       13.85       36.05     10.78 o 
   8   0   3       22.91       19.16     22.40 o 
   9   0   3       73.45       89.37     13.88 o 
  10   0   3      164.09      133.12     16.89 o 
  11   0   3       58.64       74.21     15.31 o 
 -12   1   3       12.96       -0.08     24.51 o 
 -11   1   3      134.33      173.46     15.61 o 
 -10   1   3       81.28       66.22     11.84 o 
  -9   1   3      221.37      215.85     18.03 o 
  -8   1   3      942.57      828.41     36.65 o 
  -7   1   3     1479.27     1711.27     45.93 o 
  -6   1   3     1784.44     1618.35     40.95 o 
  -5   1   3       51.19       43.55      5.22 o 
  -4   1   3     1094.68     1022.76     22.81 o 
  -3   1   3     6805.65     6292.12    241.91 o 
  -2   1   3    10435.64    10176.42    156.42 o 
  -1   1   3     3545.90     3799.03     61.84 o 
   0   1   3     2289.02     2971.12     52.94 o 
   1   1   3    10090.30     9654.26    176.07 o 
   2   1   3     1413.53     1599.37     98.91 o 
   3   1   3       58.30       50.11      5.71 o 
   4   1   3     3884.58     4047.84     70.67 o 
   5   1   3     1035.74      915.29     33.18 o 
   6   1   3      364.28      416.47     26.85 o 
   7   1   3       24.63       -8.67     22.78 o 
   8   1   3       42.52       62.07     11.92 o 
   9   1   3        0.10        4.83     19.84 o 
  10   1   3       38.60       38.69     14.63 o 
 -12   2   3       69.59       33.64     26.32 o 
 -11   2   3       20.28        8.37     23.15 o 
 -10   2   3      233.75      218.49     19.46 o 
  -9   2   3      341.31      334.71     28.89 o 
  -8   2   3      151.27      128.74     12.44 o 
  -7   2   3       18.99       17.20     16.06 o 
  -6   2   3     2327.90     2421.79     53.02 o 
  -5   2   3      147.82      137.66     10.07 o 
  -4   2   3     1711.31     1681.92     59.47 o 
  -3   2   3      328.79      298.73     25.23 o 
  -2   2   3    11058.25    11142.92    122.28 o 
  -1   2   3     2382.73     2343.66     37.94 o 
   0   2   3    21465.61    22755.54    360.73 o 
   1   2   3      703.74      841.77    109.96 o 
   2   2   3      191.34      123.21      7.01 o 
   3   2   3      612.77      748.27     18.44 o 
   4   2   3       10.72        5.51     13.35 o 
   5   2   3        2.26        3.85     15.46 o 
   6   2   3       33.44       21.65     11.24 o 
   7   2   3      182.39      183.12     18.03 o 
   8   2   3      643.26      669.42     37.86 o 
   9   2   3      437.22      440.00     36.96 o 
  10   2   3       52.85       54.75     14.33 o 
 -12   3   3        6.02       -5.66     24.51 o 
 -11   3   3      197.04      222.86     20.97 o 
 -10   3   3      751.95      732.02     40.58 o 
  -9   3   3      410.60      368.27     28.89 o 
  -8   3   3     1044.99     1057.38     40.42 o 
  -7   3   3      681.90      638.65     29.49 o 
  -6   3   3      832.44      892.74     32.05 o 
  -5   3   3        1.42       -6.67      8.66 o 
  -4   3   3     1335.46     1438.29     40.46 o 
  -3   3   3     9672.02    10227.73    285.16 o 
  -2   3   3     7211.45     7517.39    292.10 o 
  -1   3   3      327.21      360.68     11.84 o 
   0   3   3        2.99       28.16      4.85 o 
   1   3   3        5.02        2.23      7.81 o 
   2   3   3     5499.12     5687.17    193.11 o 
   3   3   3      852.93      898.32     29.72 o 
   4   3   3      183.25      217.81     19.99 o 
   5   3   3     1704.98     1601.91     46.84 o 
   6   3   3     1959.96     1784.12     53.17 o 
   7   3   3       40.19       17.42     23.38 o 
   8   3   3       38.37       33.71     11.84 o 
   9   3   3        2.82       -3.47     23.91 o 
  10   3   3        0.00      -15.54     24.81 o 
 -12   4   3       88.58       84.62     15.76 o 
 -11   4   3      103.71      113.96     15.76 o 
 -10   4   3       68.54       80.02     11.84 o 
  -9   4   3       75.32       80.85     11.31 o 
  -8   4   3      250.34      255.22     24.13 o 
  -7   4   3       94.88       78.74     10.63 o 
  -6   4   3        6.68       24.81      8.60 o 
  -5   4   3      507.76      547.47     25.79 o 
  -4   4   3     2472.88     2699.23    125.54 o 
  -3   4   3     4063.74     4027.82    225.43 o 
  -2   4   3      168.08      111.46      7.01 o 
  -1   4   3     1396.65     1654.39     24.98 o 
   0   4   3     6280.76     6702.57    108.30 o 
   1   4   3     4997.84     4369.16    166.71 o 
   2   4   3      379.44      350.78     29.26 o 
   3   4   3       10.39      -14.86     15.23 o 
   4   4   3      158.80      217.51     15.08 o 
   5   4   3      457.80      457.87     29.04 o 
   6   4   3        2.25       22.70     11.61 o 
   7   4   3      851.94      803.59     43.52 o 
   8   4   3      462.28      409.38     35.22 o 
   9   4   3      276.89      298.59     22.78 o 
  10   4   3       25.52       29.79     26.92 o 
 -12   5   3       33.91       61.54     13.80 o 
 -11   5   3       44.98       53.02     12.67 o 
 -10   5   3      611.12      574.24     36.50 o 
  -9   5   3      456.97      410.13     32.96 o 
  -8   5   3       12.57       22.70     18.70 o 
  -7   5   3        3.69       23.91      9.20 o 
  -6   5   3       42.33       28.58      9.20 o 
  -5   5   3      341.76      439.85     24.36 o 
  -4   5   3     1386.20     1386.82     36.77 o 
  -3   5   3     1381.93     1256.62     61.35 o 
  -2   5   3      118.20      172.52     11.41 o 
  -1   5   3      175.76      129.77      7.55 o 
   0   5   3      327.36      410.18     14.82 o 
   1   5   3     2432.04     2354.75     34.69 o 
   2   5   3     2298.61     2483.71     52.11 o 
   3   5   3     2951.13     2854.48     59.81 o 
   4   5   3     3025.35     3147.33     67.05 o 
   5   5   3      330.94      311.11     28.43 o 
   6   5   3      258.59      296.32     20.66 o 
   7   5   3       17.22       32.35     13.12 o 
   8   5   3      131.46      136.81     15.54 o 
   9   5   3       11.61       16.82     25.57 o 
 -12   6   3        4.38       17.65     21.65 o 
 -11   6   3        4.64       -7.09     22.17 o 
 -10   6   3       75.70       94.27     13.73 o 
  -9   6   3       81.80       68.18     11.46 o 
  -8   6   3      387.41      362.69     29.56 o 
  -7   6   3      201.57      220.15     17.35 o 
  -6   6   3        1.57      -14.10     18.55 o 
  -5   6   3       39.76       58.53      9.88 o 
  -4   6   3      800.99      883.77     32.13 o 
  -3   6   3     2545.01     2788.33     56.56 o 
  -2   6   3     3384.08     3095.79     78.36 o 
  -1   6   3     1259.13     1324.70     32.20 o 
   0   6   3      629.20      611.95     53.17 o 
   1   6   3     1051.24      900.89     31.68 o 
   2   6   3     2238.03     2661.55     57.55 o 
   3   6   3      388.74      306.28     23.98 o 
   4   6   3      252.85      257.63     24.13 o 
   5   6   3       10.49        9.88     15.39 o 
   6   6   3      145.63      151.89     15.01 o 
   7   6   3       14.45        1.51     21.27 o 
   8   6   3        4.03       19.23     16.89 o 
   9   6   3        1.20      -26.32     26.32 o 
 -12   7   3        0.96       25.11     16.97 o 
 -11   7   3       38.76       53.92     12.90 o 
 -10   7   3        9.02        1.73     23.68 o 
  -9   7   3      156.00      142.17     13.27 o 
  -8   7   3      395.92      359.60     31.30 o 
  -7   7   3      303.33      255.75     19.31 o 
  -6   7   3      208.98      249.86     23.30 o 
  -5   7   3     1087.62     1081.67     38.99 o 
  -4   7   3     2005.39     1986.70     49.85 o 
  -3   7   3     1812.74     1984.51     48.80 o 
  -2   7   3      282.52      249.26     19.53 o 
  -1   7   3      319.27      234.63     22.25 o 
   0   7   3       83.40       92.86      7.20 o 
   1   7   3       53.53       69.76     10.11 o 
   2   7   3      193.60      233.12     22.85 o 
   3   7   3      137.73      164.19     15.69 o 
   4   7   3     1035.41      987.32     42.08 o 
   5   7   3      132.31      108.91     14.56 o 
   6   7   3        6.80      -10.78     21.34 o 
   7   7   3       34.13       42.08     14.48 o 
   8   7   3      237.60      310.88     22.85 o 
 -12   8   3        6.80      -26.62     26.62 o 
 -11   8   3       37.52       19.61     17.80 o 
 -10   8   3      571.65      498.90     37.71 o 
  -9   8   3      680.50      677.87     39.29 o 
  -8   8   3      179.36      226.41     18.93 o 
  -7   8   3       23.92       20.51     21.87 o 
  -6   8   3      112.39      107.02     12.67 o 
  -5   8   3      257.53      276.34     26.10 o 
  -4   8   3      206.73      180.40     15.76 o 
  -3   8   3      329.56      356.36     26.32 o 
  -2   8   3     2412.74     2723.02     60.49 o 
  -1   8   3      776.27      591.21     30.54 o 
   0   8   3      366.39      436.15     19.19 o 
   1   8   3      177.41      157.17     12.07 o 
   2   8   3       54.69       68.48     11.16 o 
   3   8   3      914.52      812.12     39.14 o 
   4   8   3     1119.77     1114.55     44.87 o 
   5   8   3      163.54      199.48     19.68 o 
   6   8   3       12.42       -1.58     24.66 o 
   7   8   3       41.77       60.64     14.41 o 
   8   8   3        1.28      -27.75     27.75 o 
 -11   9   3        1.56      -25.57     25.57 o 
 -10   9   3       14.19       -1.89     24.74 o 
  -9   9   3        4.55       30.92     21.27 o 
  -8   9   3        6.55      -16.52     21.87 o 
  -7   9   3      822.10      848.17     40.73 o 
  -6   9   3      829.47      837.68     39.90 o 
  -5   9   3      119.26      128.29     13.27 o 
  -4   9   3       13.70       18.10     17.80 o 
  -3   9   3      327.89      365.11     26.25 o 
  -2   9   3      835.75      816.34     35.60 o 
  -1   9   3     1209.94     1204.90     42.16 o 
   0   9   3      260.47      288.05     15.13 o 
   1   9   3      148.01      111.39     12.82 o 
   2   9   3      106.81      144.35     13.35 o 
   3   9   3      478.11      454.10     32.58 o 
   4   9   3       16.91        5.96     22.78 o 
   5   9   3       12.33       14.48     20.74 o 
   6   9   3      108.10      139.60     16.82 o 
   7   9   3       86.03      107.32     16.44 o 
 -11  10   3       80.32      102.04     15.91 o 
 -10  10   3       75.11       63.88     15.84 o 
  -9  10   3       45.70       52.04     13.58 o 
  -8  10   3       54.50       60.49     13.65 o 
  -7  10   3       24.23       34.47     13.05 o 
  -6  10   3        0.57      -21.49     21.49 o 
  -5  10   3       52.20       42.01     12.90 o 
  -4  10   3       65.65       84.92     12.90 o 
  -3  10   3      243.88      273.55     18.78 o 
  -2  10   3      209.18      186.81     16.59 o 
  -1  10   3       35.61       19.53     19.91 o 
   0  10   3      171.02      182.75     11.45 o 
   1  10   3       81.91      100.16     13.58 o 
   2  10   3      158.90      114.19     15.31 o 
   3  10   3      411.31      357.19     23.53 o 
   4  10   3      451.25      406.36     34.47 o 
   5  10   3      191.08      220.90     18.63 o 
   6  10   3       11.13      -27.00     27.00 o 
   7  10   3        4.93       -4.07     25.57 o 
 -10  11   3        4.93        5.96     26.10 o 
  -9  11   3        1.23       13.12     20.36 o 
  -8  11   3        4.76      -22.48     24.66 o 
  -7  11   3        0.16        8.15     23.08 o 
  -6  11   3      107.65       74.97     14.71 o 
  -5  11   3      341.16      314.80     31.45 o 
  -4  11   3      239.37      242.02     20.66 o 
  -3  11   3      141.13      119.69     14.71 o 
  -2  11   3      404.37      436.00     31.53 o 
  -1  11   3      835.18      777.95     39.75 o 
   0  11   3      554.09      609.73     26.10 o 
   1  11   3       55.17       52.49     14.71 o 
   2  11   3        0.50       30.92     20.89 o 
   3  11   3       42.64       34.39     24.66 o 
   4  11   3        0.59      -19.31     24.06 o 
   5  11   3      225.93      205.82     19.08 o 
   6  11   3      108.05      139.00     16.89 o 
 -10  12   3        0.40      -17.20     26.85 o 
  -9  12   3        7.82      -23.68     24.74 o 
  -8  12   3        3.53        1.73     22.78 o 
  -7  12   3      179.31      206.57     16.82 o 
  -6  12   3      317.14      351.76     31.37 o 
  -5  12   3      243.27      256.43     21.12 o 
  -4  12   3      433.28      498.82     34.62 o 
  -3  12   3      305.60      304.77     29.04 o 
  -2  12   3      161.35      173.99     15.39 o 
  -1  12   3      134.79      106.12     15.69 o 
   0  12   3       26.88       29.98     12.07 o 
   1  12   3      314.72      294.14     22.85 o 
   2  12   3      140.74      156.12     16.89 o 
   3  12   3        9.13      -18.18     23.53 o 
   4  12   3        2.75        3.70     24.74 o 
   5  12   3       43.23        0.00     26.85 o 
  -9  13   3       16.23       12.52     24.21 o 
  -8  13   3       17.71       35.67     26.10 o 
  -7  13   3       61.85       78.59     15.31 o 
  -6  13   3        5.56       23.23     26.25 o 
  -5  13   3      262.41      241.34     23.61 o 
  -4  13   3      287.80      270.08     22.02 o 
  -3  13   3      146.30      156.04     16.67 o 
  -2  13   3       92.73      101.89     14.78 o 
  -1  13   3      167.18      205.14     19.99 o 
   0  13   3      128.04      112.63     24.32 o 
   1  13   3        2.62      -26.70     26.70 o 
   2  13   3        6.55        3.85     25.64 o 
   3  13   3        3.83        3.92     25.34 o 
   4  13   3       33.81       25.11     26.25 o 
  -8  14   3       53.57       51.36     16.22 o 
  -7  14   3       40.39       23.08     18.70 o 
  -6  14   3      281.18      360.81     34.09 o 
  -5  14   3      212.88      228.75     20.59 o 
  -4  14   3       78.54       72.33     15.31 o 
  -3  14   3        8.60       19.84     22.93 o 
  -2  14   3       20.93        7.16     17.35 o 
  -1  14   3        1.36        1.66     25.42 o 
   0  14   3        0.13       -8.48     16.65 o 
   1  14   3       48.67       22.78     14.93 o 
   2  14   3       36.83       56.41     14.18 o 
   3  14   3        0.45        6.49     24.36 o 
  -6  15   3        1.33       22.93     22.78 o 
  -5  15   3        3.56       28.28     22.40 o 
  -4  15   3        5.91       19.84     23.61 o 
  -3  15   3        8.70        3.92     26.02 o 
  -2  15   3        7.46      -28.36     28.36 o 
  -1  15   3      118.41      111.32     15.99 o 
   0  15   3        7.62        4.31     20.48 o 
   1  15   3       80.83       46.76     31.37 o 
  -1 -15   4        0.75      -28.73     28.73 o 
   0 -15   4       44.32       23.00     14.16 o 
   1 -15   4       23.19      -28.21     28.21 o 
   2 -15   4       40.68       22.10     19.61 o 
   3 -15   4        0.58       36.50     26.10 o 
  -3 -14   4       33.49       29.49     15.61 o 
  -2 -14   4        0.40       18.40     22.55 o 
  -1 -14   4       87.64       81.15     16.06 o 
   0 -14   4      112.26       99.32     15.23 o 
   1 -14   4      134.24      140.51     16.74 o 
   2 -14   4       54.63       21.19     24.66 o 
   3 -14   4      136.18      153.33     16.74 o 
   4 -14   4      106.35      119.62     16.82 o 
   5 -14   4      180.09      118.63     17.27 o 
  -5 -13   4       13.60       25.79     22.32 o 
  -4 -13   4        6.73       12.07     23.91 o 
  -3 -13   4       41.53       46.31     15.31 o 
  -2 -13   4       64.02       79.04     14.18 o 
  -1 -13   4      507.04      443.69     39.60 o 
   0 -13   4      364.14      388.87     25.53 o 
   1 -13   4        0.95      -22.55     22.55 o 
   2 -13   4        0.00      -24.89     25.27 o 
   3 -13   4       42.28       57.47     13.80 o 
   4 -13   4        6.23       18.70     21.72 o 
   5 -13   4       28.38       24.89     24.13 o 
   6 -13   4      108.96      106.04     16.22 o 
   7 -13   4       80.27       87.86     16.59 o 
  -6 -12   4      104.50      100.76     17.35 o 
  -5 -12   4       23.29       -5.88     25.42 o 
  -4 -12   4        8.77       -1.81     27.08 o 
  -3 -12   4       23.46       12.67     25.42 o 
  -2 -12   4        0.22      -24.44     24.44 o 
  -1 -12   4      183.67      143.15     16.59 o 
   0 -12   4      419.86      433.35     32.51 o 
   1 -12   4      371.43      411.26     33.64 o 
   2 -12   4       56.19       49.40     14.03 o 
   3 -12   4       56.05       45.48     13.80 o 
   4 -12   4        2.47       11.92     20.06 o 
   5 -12   4       29.10       41.33     14.10 o 
   6 -12   4       97.63       95.25     15.39 o 
   7 -12   4        7.99       30.32     13.20 o 
   8 -12   4       10.15       21.27     25.72 o 
  -7 -11   4       17.29       38.01     27.98 o 
  -6 -11   4       20.42        6.11     28.96 o 
  -5 -11   4      222.38      217.59     18.48 o 
  -4 -11   4       86.61      101.74     14.71 o 
  -3 -11   4       68.79       96.46     14.86 o 
  -2 -11   4      538.37      434.72     34.84 o 
  -1 -11   4      372.39      388.18     33.11 o 
   0 -11   4      454.90      471.87     24.69 o 
   1 -11   4       26.04       26.70     13.20 o 
   2 -11   4        0.27       -0.08     20.66 o 
   3 -11   4        1.22       -1.43     21.95 o 
   4 -11   4        0.01        4.90     22.78 o 
   5 -11   4       25.85       21.65     12.52 o 
   6 -11   4        3.47      -25.11     25.11 o 
   7 -11   4        4.00       20.36     24.36 o 
   8 -11   4       68.32       34.01     30.70 o 
  -8 -10   4       90.40      104.98     17.35 o 
  -7 -10   4      126.81      157.78     17.95 o 
  -6 -10   4      477.45      528.16     39.97 o 
  -5 -10   4      122.52      107.93     15.16 o 
  -4 -10   4       41.11        9.35     26.10 o 
  -3 -10   4       71.01       72.63     14.18 o 
  -2 -10   4      300.94      313.74     31.30 o 
  -1 -10   4       42.60      -13.42     24.59 o 
   0 -10   4      141.90      121.19      9.79 o 
   1 -10   4       66.17       78.59     13.05 o 
   2 -10   4        1.59      -10.48     21.19 o 
   3 -10   4      122.03      111.39     14.18 o 
   4 -10   4      147.14      172.79     15.08 o 
   5 -10   4      145.82      135.23     14.63 o 
   6 -10   4      445.96      428.61     34.77 o 
   7 -10   4      528.40      563.01     38.92 o 
   8 -10   4       43.98       43.44     15.54 o 
   9 -10   4        0.19       -4.07     24.66 o 
  -8  -9   4       25.95       21.95     27.98 o 
  -7  -9   4       15.45       29.34     24.51 o 
  -6  -9   4       43.89       26.77     25.27 o 
  -5  -9   4       49.17       55.13     14.41 o 
  -4  -9   4      188.66      134.25     15.16 o 
  -3  -9   4      204.57      246.32     20.29 o 
  -2  -9   4      235.44      202.50     19.16 o 
  -1  -9   4       10.93       12.07     19.68 o 
   0  -9   4      292.03      321.19     19.22 o 
   1  -9   4     1048.23     1040.41     40.73 o 
   2  -9   4      388.99      337.80     27.23 o 
   3  -9   4        0.92       20.29     13.65 o 
   4  -9   4      170.88      157.70     13.50 o 
   5  -9   4       91.83      101.29     13.95 o 
   6  -9   4      208.27      192.85     18.85 o 
   7  -9   4       45.47       54.23     14.03 o 
   8  -9   4      308.11      343.61     23.83 o 
   9  -9   4      228.97      196.17     18.33 o 
  -9  -8   4      110.38      115.39     17.57 o 
  -8  -8   4       93.85       83.34     17.27 o 
  -7  -8   4        8.22       23.08     16.06 o 
  -6  -8   4       29.67       -3.17     27.08 o 
  -5  -8   4      344.97      335.16     22.78 o 
  -4  -8   4        2.55      -10.41     23.46 o 
  -3  -8   4       76.38       46.53     12.97 o 
  -2  -8   4      109.00       61.69     11.99 o 
  -1  -8   4      438.82      557.50     31.83 o 
   0  -8   4      993.41      979.77     26.58 o 
   1  -8   4       43.42       18.93     13.35 o 
   2  -8   4      183.63      237.65     23.76 o 
   3  -8   4     1101.44      915.97     38.92 o 
   4  -8   4      520.48      636.31     35.45 o 
   5  -8   4      352.90      363.97     30.09 o 
   6  -8   4      204.52      198.81     19.38 o 
   7  -8   4      209.71      247.15     20.82 o 
   8  -8   4      359.92      314.35     23.46 o 
   9  -8   4        5.70       31.15     22.93 o 
  10  -8   4        6.04      -18.10     24.51 o 
 -10  -7   4       43.42       74.89     16.37 o 
  -9  -7   4       35.54       20.74     27.45 o 
  -8  -7   4       12.31        3.39     23.30 o 
  -7  -7   4        0.18      -24.81     24.81 o 
  -6  -7   4      486.16      501.77     35.60 o 
  -5  -7   4      278.01      221.43     20.06 o 
  -4  -7   4        0.17       -1.06     19.53 o 
  -3  -7   4      863.27      954.81     36.96 o 
  -2  -7   4      145.90      154.38     14.78 o 
  -1  -7   4      552.97      466.62     26.10 o 
   0  -7   4     1205.91     1373.17     38.09 o 
   1  -7   4      988.76      935.05     34.54 o 
   2  -7   4     1116.18     1058.21     36.58 o 
   3  -7   4      990.17      907.45     35.37 o 
   4  -7   4      907.97      935.88     37.79 o 
   5  -7   4      341.67      389.47     28.81 o 
   6  -7   4        2.35       -9.20     20.21 o 
   7  -7   4      290.88      334.79     29.49 o 
   8  -7   4        0.12       -6.26     22.48 o 
   9  -7   4       55.92       68.86     15.08 o 
  10  -7   4       71.76       71.80     15.84 o 
 -10  -6   4        0.05        3.85     23.15 o 
  -9  -6   4        1.11       15.08     16.59 o 
  -8  -6   4       79.02       80.10     12.82 o 
  -7  -6   4       40.55       22.48     16.97 o 
  -6  -6   4       13.74       30.24     21.87 o 
  -5  -6   4      130.26      125.20     13.73 o 
  -4  -6   4     1418.42     1393.98     45.33 o 
  -3  -6   4     3114.99     3643.44     72.48 o 
  -2  -6   4     2448.54     2313.19     52.79 o 
  -1  -6   4      558.19      532.84     27.30 o 
   0  -6   4       18.45        8.86      9.95 o 
   1  -6   4      165.31      149.10     12.37 o 
   2  -6   4        0.38       17.65     14.41 o 
   3  -6   4      550.10      533.29     28.51 o 
   4  -6   4     2447.10     2221.48     54.91 o 
   5  -6   4      451.33      455.31     28.96 o 
   6  -6   4      232.33      287.80     27.00 o 
   7  -6   4        5.27      -19.31     20.89 o 
   8  -6   4      457.98      465.34     34.69 o 
   9  -6   4      139.91      140.28     16.29 o 
  10  -6   4      118.77      124.37     17.12 o 
 -11  -5   4        0.35      -25.64     25.64 o 
 -10  -5   4        0.70       31.30     21.49 o 
  -9  -5   4       94.94       92.16     15.31 o 
  -8  -5   4      461.30      383.43     35.37 o 
  -7  -5   4      125.20      135.38     14.03 o 
  -6  -5   4      196.76      204.54     18.63 o 
  -5  -5   4        3.68        4.22     18.78 o 
  -4  -5   4      288.10      324.68     25.42 o 
  -3  -5   4      358.76      358.32     23.68 o 
  -2  -5   4     3035.86     3661.39     66.22 o 
  -1  -5   4     2319.54     2080.66     32.50 o 
   0  -5   4     1836.38     1968.04     77.08 o 
   1  -5   4     1473.83     1694.71     28.69 o 
   2  -5   4      786.46      679.38     26.77 o 
   3  -5   4     1085.87      965.52     33.18 o 
   4  -5   4      795.77      866.04     32.43 o 
   5  -5   4      642.15      807.52     33.49 o 
   6  -5   4       83.40      102.50     12.29 o 
   7  -5   4      408.70      429.36     30.09 o 
   8  -5   4      328.86      401.16     34.99 o 
   9  -5   4      116.38       86.88     15.23 o 
  10  -5   4        0.92       13.12     17.12 o 
 -11  -4   4       39.43       60.49     14.25 o 
 -10  -4   4      145.28      155.89     17.04 o 
  -9  -4   4      283.82      245.04     21.72 o 
  -8  -4   4       46.79       29.64     12.07 o 
  -7  -4   4      950.18     1096.07     44.04 o 
  -6  -4   4     1159.48     1159.50     42.23 o 
  -5  -4   4     1224.33     1304.00     41.41 o 
  -4  -4   4     1050.45      987.99     34.24 o 
  -3  -4   4     2761.15     2948.83     57.77 o 
  -2  -4   4       30.19       19.12      6.36 o 
  -1  -4   4     1868.04     1644.78     72.25 o 
   0  -4   4      271.99      316.34     51.29 o 
   1  -4   4      144.80      129.49      7.44 o 
   2  -4   4       10.41       10.18      8.56 o 
   3  -4   4     1292.47     1427.01     38.77 o 
   4  -4   4        0.56       18.10     13.95 o 
   5  -4   4      938.66      971.55     36.13 o 
   6  -4   4      319.17      345.35     26.55 o 
   7  -4   4       26.89       34.24     11.92 o 
   8  -4   4        5.50      -17.57     22.55 o 
   9  -4   4      180.01      225.58     21.27 o 
  10  -4   4      328.55      348.82     25.11 o 
 -11  -3   4      127.03      124.97     17.04 o 
 -10  -3   4       90.49      102.19     15.61 o 
  -9  -3   4      396.12      382.53     33.11 o 
  -8  -3   4     1581.49     1470.83     50.53 o 
  -7  -3   4      286.46      374.23     27.38 o 
  -6  -3   4       69.79       79.34     11.24 o 
  -5  -3   4       15.58       -2.79     16.06 o 
  -4  -3   4      353.62      318.42     21.04 o 
  -3  -3   4     1223.15     1708.59     33.30 o 
  -2  -3   4      240.37      235.56     14.10 o 
  -1  -3   4      218.08      206.35     10.93 o 
   0  -3   4     1086.82     1106.42     20.02 o 
   1  -3   4      758.04      840.01     22.85 o 
   2  -3   4      304.02      336.57     21.53 o 
   3  -3   4     1441.48     1398.50     37.03 o 
   4  -3   4     3444.64     3743.60     69.01 o 
   5  -3   4     2418.80     2186.18     52.87 o 
   6  -3   4      997.24     1010.70     39.97 o 
   7  -3   4      223.03      232.44     18.33 o 
   8  -3   4      488.76      433.96     33.18 o 
   9  -3   4      164.16      173.54     16.67 o 
  10  -3   4        8.79       -9.43     25.94 o 
 -12  -2   4       94.13      108.23     17.72 o 
 -11  -2   4       24.69       16.22     26.25 o 
 -10  -2   4        3.71       11.31     15.46 o 
  -9  -2   4       15.72      -18.33     23.98 o 
  -8  -2   4        0.10       -1.28     20.51 o 
  -7  -2   4       85.18       53.32     11.39 o 
  -6  -2   4        5.05       15.91     11.16 o 
  -5  -2   4      100.64       99.48      9.73 o 
  -4  -2   4      318.03      472.20     16.40 o 
  -3  -2   4     1957.41     1949.57     28.82 o 
  -2  -2   4     1134.18     1288.83     45.06 o 
  -1  -2   4     4045.60     3526.77    326.98 o 
   0  -2   4     3948.70     4223.28     44.02 o 
   1  -2   4      396.66      455.51     38.28 o 
   2  -2   4     1887.99     1908.53     28.24 o 
   3  -2   4     2451.57     2369.91     73.04 o 
   4  -2   4     4646.26     5100.39     83.72 o 
   5  -2   4      173.49      134.93     10.94 o 
   6  -2   4      275.54      185.61     15.54 o 
   7  -2   4      149.88      193.15     17.04 o 
   8  -2   4       76.70       69.31     12.22 o 
   9  -2   4        1.72       -4.90     22.32 o 
  10  -2   4      108.91      133.49     17.42 o 
 -12  -1   4       56.66        0.08     28.43 o 
 -11  -1   4      118.96      134.77     16.59 o 
 -10  -1   4       60.70       78.66     12.37 o 
  -9  -1   4       12.25       31.15     21.42 o 
  -8  -1   4       26.78       22.40      9.73 o 
  -7  -1   4      699.10      571.38     29.87 o 
  -6  -1   4     1243.36     1339.98     39.97 o 
  -5  -1   4     1530.73     1417.13     38.77 o 
  -4  -1   4     2104.37     1982.35     39.60 o 
  -3  -1   4      241.32      330.35     12.29 o 
  -2  -1   4     1367.08     1404.91     77.53 o 
  -1  -1   4      850.28      818.86     15.57 o 
   0  -1   4     1797.57     1713.95    115.69 o 
   1  -1   4      973.39      979.70     18.45 o 
   2  -1   4     1109.80     1346.78     32.05 o 
   3  -1   4       45.76       30.78      5.47 o 
   4  -1   4      606.41      568.36     24.81 o 
   5  -1   4     1208.40     1375.12     41.18 o 
   6  -1   4     2174.31     1595.88     48.49 o 
   7  -1   4      197.16      298.51     27.08 o 
   8  -1   4      100.34       84.62     12.37 o 
   9  -1   4        1.79        4.75     21.57 o 
  10  -1   4       24.27      -12.60     27.23 o 
 -12   0   4       45.58       64.63     15.61 o 
 -11   0   4      118.04      108.08     16.22 o 
 -10   0   4       10.81       20.21     14.25 o 
  -9   0   4       17.98       15.61     20.21 o 
  -8   0   4      925.70      799.14     35.67 o 
  -7   0   4      191.02      168.56     14.63 o 
  -6   0   4        8.88        5.73     13.65 o 
  -5   0   4       31.60       50.96      6.60 o 
  -4   0   4     1964.38     2146.12     30.48 o 
  -3   0   4       12.06        6.28      7.99 o 
  -2   0   4        3.21        8.37     12.41 o 
  -1   0   4     5420.63     5395.96    147.33 o 
   0   0   4    22500.93    23774.13    219.64 o 
   1   0   4     2656.03     2834.46     78.93 o 
   2   0   4     1828.74     2059.81     50.95 o 
   3   0   4      262.75      183.82     26.02 o 
   4   0   4      294.42      400.18     23.00 o 
   5   0   4      287.83      268.95     23.23 o 
   6   0   4      269.02      199.03     17.27 o 
   7   0   4      151.14      116.00     14.41 o 
   8   0   4      173.52      197.45     18.18 o 
   9   0   4        1.78       28.96     12.52 o 
  10   0   4        0.65      -20.44     25.04 o 
 -12   1   4       31.60       46.61     13.73 o 
 -11   1   4        0.02       -6.41     22.25 o 
 -10   1   4        0.35       -5.88     20.89 o 
  -9   1   4       23.60       37.56      9.58 o 
  -8   1   4       59.97       20.74     19.16 o 
  -7   1   4      242.14      210.80     20.59 o 
  -6   1   4     2114.86     1662.24     42.76 o 
  -5   1   4     1176.11     1292.07     41.25 o 
  -4   1   4     6081.22     5954.10     74.06 o 
  -3   1   4     3322.61     3115.55    105.29 o 
  -2   1   4      569.55      530.47     26.89 o 
  -1   1   4       10.91       46.08      7.92 o 
   0   1   4     8993.96    10071.17    347.95 o 
   1   1   4      808.60      978.36     18.60 o 
   2   1   4     1307.69     1603.52     80.62 o 
   3   1   4       11.88        5.70      8.75 o 
   4   1   4      459.33      702.61     29.41 o 
   5   1   4       44.52       40.35      9.65 o 
   6   1   4       31.96       42.61     12.14 o 
   7   1   4      238.97      205.67     19.16 o 
   8   1   4        3.36        7.24     22.02 o 
   9   1   4       94.63       94.73     15.01 o 
  10   1   4       75.29       85.22     16.06 o 
 -12   2   4       53.32       47.44     15.23 o 
 -11   2   4      174.75      150.84     15.91 o 
 -10   2   4      476.17      492.04     33.18 o 
  -9   2   4      297.91      337.20     29.04 o 
  -8   2   4      468.71      493.39     28.06 o 
  -7   2   4     2441.25     2176.45     52.57 o 
  -6   2   4      285.99      199.41     18.63 o 
  -5   2   4       40.48       43.98      5.63 o 
  -4   2   4     1458.42     1639.29     84.02 o 
  -3   2   4        1.62       -6.39      6.39 o 
  -2   2   4      607.24      646.31     29.45 o 
  -1   2   4       73.40       71.26      4.89 o 
   0   2   4     1007.22      879.30     35.15 o 
   1   2   4     3260.47     3149.26    342.97 o 
   2   2   4     1815.49     2208.12    108.11 o 
   3   2   4      265.87      253.26     18.85 o 
   4   2   4       55.15       38.31      8.90 o 
   5   2   4      217.60      277.02     25.11 o 
   6   2   4     1580.79     1537.50     49.10 o 
   7   2   4      304.78      250.62     20.36 o 
   8   2   4       43.92       64.03     11.84 o 
   9   2   4        2.11        1.58     24.29 o 
  10   2   4        0.18       19.46     24.06 o 
 -12   3   4      162.72      134.77     18.18 o 
 -11   3   4      236.03      209.67     20.97 o 
 -10   3   4       47.84       43.06     11.54 o 
  -9   3   4      565.21      529.82     32.88 o 
  -8   3   4      283.41      306.81     25.27 o 
  -7   3   4      309.44      384.11     24.81 o 
  -6   3   4     1151.30     1173.60     36.73 o 
  -5   3   4       81.05       47.89      8.67 o 
  -4   3   4    10751.27    10908.90    455.68 o 
  -3   3   4      221.84      222.71     11.00 o 
  -2   3   4     1392.36     1308.34     59.96 o 
  -1   3   4     1940.80     1829.43     25.78 o 
   0   3   4       32.58        1.26      8.51 o 
   1   3   4        4.87        9.07      6.20 o 
   2   3   4      712.91      783.26     31.60 o 
   3   3   4       87.38       50.61      9.05 o 
   4   3   4       24.93       38.01      9.58 o 
   5   3   4      146.94      166.22     16.37 o 
   6   3   4        5.13       12.14     20.36 o 
   7   3   4      873.07      837.91     42.46 o 
   8   3   4     1269.69     1206.03     50.00 o 
   9   3   4      209.94      222.26     20.89 o 
  10   3   4       42.44       43.14     15.01 o 
 -12   4   4       22.60       33.64     26.62 o 
 -11   4   4       82.83      108.75     15.08 o 
 -10   4   4      450.64      366.99     30.09 o 
  -9   4   4      238.42      235.76     18.10 o 
  -8   4   4       11.71       53.02     10.86 o 
  -7   4   4      225.96      216.45     15.54 o 
  -6   4   4        3.82        0.98     13.95 o 
  -5   4   4       85.38       79.79      9.35 o 
  -4   4   4     1709.06     1952.73    117.31 o 
  -3   4   4     1465.54     1705.79     37.86 o 
  -2   4   4      120.62      102.70      6.75 o 
  -1   4   4      545.85      555.47     24.06 o 
   0   4   4      211.40      259.39     22.93 o 
   1   4   4        4.88        7.34      9.06 o 
   2   4   4     1932.27     2074.56     46.84 o 
   3   4   4      815.17      824.49     30.70 o 
   4   4   4     2009.48     2063.85     52.27 o 
   5   4   4      677.67      724.48     35.67 o 
   6   4   4       97.51      105.96     14.10 o 
   7   4   4        8.74        1.43     21.72 o 
   8   4   4       16.63        4.90     21.12 o 
   9   4   4       16.82      -20.21     25.27 o 
 -12   5   4        0.47      -15.16     23.53 o 
 -11   5   4        4.66       25.57     21.80 o 
 -10   5   4       80.34       35.07     23.46 o 
  -9   5   4       70.48       72.10     11.54 o 
  -8   5   4        3.50        1.36     17.65 o 
  -7   5   4      465.06      417.22     27.98 o 
  -6   5   4        0.76       11.54     16.67 o 
  -5   5   4      331.43      311.41     22.93 o 
  -4   5   4     1069.87      976.23     31.98 o 
  -3   5   4     1182.39     1199.71     71.99 o 
  -2   5   4      103.75      134.03      7.65 o 
  -1   5   4      774.65      729.28     27.45 o 
   0   5   4     2539.51     2661.71     97.18 o 
   1   5   4     5192.31     5021.73     81.23 o 
   2   5   4     1192.41     1367.96     39.37 o 
   3   5   4      281.60      260.50     23.61 o 
   4   5   4       72.18       79.12     11.54 o 
   5   5   4       61.69       66.22     12.52 o 
   6   5   4      153.40      140.36     14.71 o 
   7   5   4        2.98       20.06     21.42 o 
   8   5   4       47.02       -8.75     29.11 o 
   9   5   4       81.85       83.34     15.91 o 
 -12   6   4        5.93       -3.92     25.04 o 
 -11   6   4       12.83        1.73     22.32 o 
 -10   6   4      101.30       94.50     12.97 o 
  -9   6   4      408.55      306.20     30.17 o 
  -8   6   4      136.25      161.02     14.03 o 
  -7   6   4      217.66      217.51     16.89 o 
  -6   6   4      426.13      415.94     27.38 o 
  -5   6   4     1559.68     1721.07     46.84 o 
  -4   6   4     3498.49     3495.32     67.27 o 
  -3   6   4        4.61       20.51     13.73 o 
  -2   6   4        3.22        3.09     13.73 o 
  -1   6   4      800.94      760.53     28.28 o 
   0   6   4      799.89      770.83     82.28 o 
   1   6   4        7.02        0.75     16.52 o 
   2   6   4      283.18      277.09     23.38 o 
   3   6   4     2467.84     2367.27     57.85 o 
   4   6   4      581.30      612.56     33.86 o 
   5   6   4       51.58       20.97     22.63 o 
   6   6   4        6.38        7.32     20.97 o 
   7   6   4       90.55       86.81     15.46 o 
   8   6   4      270.04      214.87     18.03 o 
   9   6   4      148.09      139.98     18.18 o 
 -12   7   4        8.13      -15.84     27.45 o 
 -11   7   4       20.28       17.27     16.52 o 
 -10   7   4      443.36      432.08     33.86 o 
  -9   7   4      344.44      314.88     20.74 o 
  -8   7   4       55.37       92.54     13.12 o 
  -7   7   4       45.44       47.82     11.31 o 
  -6   7   4       49.99       64.56     10.33 o 
  -5   7   4       51.59       69.69      9.73 o 
  -4   7   4      398.49      523.41     28.58 o 
  -3   7   4     1541.65     1535.24     43.44 o 
  -2   7   4      754.41      785.87     31.22 o 
  -1   7   4     1370.65     1330.85     39.75 o 
   0   7   4      297.75      223.22     14.84 o 
   1   7   4      207.17      226.94     21.34 o 
   2   7   4      398.87      462.70     27.75 o 
   3   7   4      747.89      756.91     34.99 o 
   4   7   4       18.26       30.77     12.07 o 
   5   7   4       26.58        2.72     23.08 o 
   6   7   4       21.85       31.45     21.27 o 
   7   7   4       49.33       31.53     15.16 o 
   8   7   4       29.85       24.21     19.23 o 
 -12   8   4        5.21       18.48     22.25 o 
 -11   8   4       22.54       14.86     25.64 o 
 -10   8   4       16.18       23.68     22.55 o 
  -9   8   4       40.28       63.50     10.71 o 
  -8   8   4      376.91      354.32     34.01 o 
  -7   8   4      295.87      311.48     28.43 o 
  -6   8   4      378.71      307.26     28.21 o 
  -5   8   4      148.08      143.00     13.12 o 
  -4   8   4      494.53      532.31     29.79 o 
  -3   8   4     2088.72     2080.29     52.87 o 
  -2   8   4      108.42      123.46     11.39 o 
  -1   8   4      186.21      203.41     14.86 o 
   0   8   4       40.58       49.75      7.12 o 
   1   8   4        5.28       12.90     17.27 o 
   2   8   4      186.83      165.70     15.76 o 
   3   8   4       32.25       43.82     12.82 o 
   4   8   4       16.01       27.00     13.05 o 
   5   8   4       34.18       12.52     16.67 o 
   6   8   4      206.14      234.93     21.12 o 
   7   8   4       92.67       91.18     16.37 o 
   8   8   4      112.76      141.19     17.87 o 
 -11   9   4       43.35       80.62     14.63 o 
 -10   9   4      133.91      175.35     16.37 o 
  -9   9   4      174.39      168.34     16.82 o 
  -8   9   4      290.01      291.35     22.32 o 
  -7   9   4       73.08       88.24     13.65 o 
  -6   9   4       22.34       21.95     22.70 o 
  -5   9   4       35.30       29.49     11.54 o 
  -4   9   4      120.73      136.66     12.90 o 
  -3   9   4       36.13       36.73     12.29 o 
  -2   9   4      170.94      170.00     16.29 o 
  -1   9   4      122.54      132.13     12.22 o 
   0   9   4      254.62      242.74     12.76 o 
   1   9   4        1.42       14.63     18.48 o 
   2   9   4        4.96      -15.31     21.87 o 
   3   9   4     1075.19      984.53     43.37 o 
   4   9   4      331.46      336.82     22.48 o 
   5   9   4      348.63      302.43     23.68 o 
   6   9   4      168.58      179.05     18.85 o 
   7   9   4        5.13       10.18     26.92 o 
 -11  10   4       14.25       26.62     23.53 o 
 -10  10   4        0.86      -28.13     28.13 o 
  -9  10   4       36.58       26.17     14.41 o 
  -8  10   4       14.93       33.64     12.60 o 
  -7  10   4      327.70      366.76     32.13 o 
  -6  10   4      344.92      341.35     31.45 o 
  -5  10   4      179.45      151.07     15.16 o 
  -4  10   4       55.42       60.41     12.29 o 
  -3  10   4      173.54      222.34     18.03 o 
  -2  10   4      225.12      197.15     18.55 o 
  -1  10   4      693.90      777.57     37.94 o 
   0  10   4      247.22      218.93     13.38 o 
   1  10   4      187.73      207.93     15.69 o 
   2  10   4      409.40      369.48     33.34 o 
   3  10   4      112.96      101.51     15.16 o 
   4  10   4       37.41       47.36     14.03 o 
   5  10   4      116.81      121.35     16.44 o 
   6  10   4      105.13       98.12     17.35 o 
 -10  11   4       10.41      -13.95     24.44 o 
  -9  11   4       32.21       30.92     14.18 o 
  -8  11   4       67.32       97.44     13.95 o 
  -7  11   4       61.64       72.33     14.18 o 
  -6  11   4      203.72      205.90     20.06 o 
  -5  11   4      131.84      126.55     15.31 o 
  -4  11   4      188.66      203.48     19.91 o 
  -3  11   4      173.07      155.97     14.63 o 
  -2  11   4       83.20       80.77     13.95 o 
  -1  11   4       21.37       29.26     23.38 o 
   0  11   4      267.04      320.13     17.45 o 
   1  11   4      511.70      366.16     34.47 o 
   2  11   4      128.12      106.72     14.41 o 
   3  11   4      133.94      145.56     15.84 o 
   4  11   4      325.61      347.83     24.81 o 
   5  11   4      166.27      155.29     18.25 o 
   6  11   4        5.68       20.36     18.70 o 
 -10  12   4        3.67      -23.68     23.68 o 
  -9  12   4        2.34      -15.69     24.96 o 
  -8  12   4       27.59       12.82     24.89 o 
  -7  12   4       21.37       13.80     22.63 o 
  -6  12   4        0.41       15.84     12.52 o 
  -5  12   4       75.30       82.74     14.41 o 
  -4  12   4       53.55       70.44     14.41 o 
  -3  12   4      251.99      216.91     20.82 o 
  -2  12   4      345.19      420.09     33.03 o 
  -1  12   4      660.96      631.79     39.67 o 
   0  12   4      603.83      635.99     28.02 o 
   1  12   4       27.25       46.84     12.90 o 
   2  12   4        1.76        8.60     22.55 o 
   3  12   4        0.57       -5.43     25.79 o 
   4  12   4        0.14       -7.92     25.34 o 
   5  12   4        2.20        8.60     25.87 o 
  -9  13   4        8.23        8.45     27.08 o 
  -8  13   4        3.51      -24.59     24.59 o 
  -7  13   4      135.01      102.95     16.37 o 
  -6  13   4      517.99      548.30     40.80 o 
  -5  13   4      182.83      206.20     20.21 o 
  -4  13   4       24.61       -3.24     25.27 o 
  -3  13   4       27.98       15.16     24.29 o 
  -2  13   4        0.84       11.84     21.27 o 
  -1  13   4        4.65      -15.31     23.00 o 
   0  13   4       81.03      102.70     18.14 o 
   1  13   4       23.29      -27.15     27.15 o 
   2  13   4        0.30      -23.38     23.38 o 
   3  13   4        8.12        9.96     25.19 o 
   4  13   4        4.94      -30.77     30.77 o 
  -8  14   4        5.20        2.04     24.36 o 
  -7  14   4       16.70       43.52     14.18 o 
  -6  14   4        4.63       -0.15     25.04 o 
  -5  14   4       12.77      -18.63     26.47 o 
  -4  14   4       33.18       23.76     25.49 o 
  -3  14   4       75.22       73.91     15.54 o 
  -2  14   4       23.87        3.54     23.00 o 
  -1  14   4        6.42      -25.94     25.94 o 
   0  14   4       72.80       88.05     10.85 o 
   1  14   4       67.43       57.62     14.86 o 
   2  14   4        7.72        2.11     23.98 o 
  -6  15   4      101.18       97.29     16.74 o 
  -5  15   4      171.14      150.99     16.29 o 
  -4  15   4       30.83       13.95     18.33 o 
  -3  15   4        1.37       25.79     22.85 o 
  -2  15   4       39.48       31.90     26.17 o 
  -1  15   4       34.05       14.41     25.87 o 
   0  15   4      117.26       94.22     12.02 o 
   1 -15   5        4.97       10.86     25.79 o 
  -3 -14   5       37.60       38.69     27.30 o 
  -2 -14   5      152.94      108.53     18.85 o 
  -1 -14   5       42.24       36.28     27.08 o 
   0 -14   5        7.73       13.33     17.52 o 
   1 -14   5        4.56      -23.76     23.76 o 
   2 -14   5        0.00       11.99     25.49 o 
   3 -14   5        4.44      -26.02     26.02 o 
   4 -14   5       39.87       18.78     26.85 o 
  -4 -13   5        9.33      -18.48     25.94 o 
  -3 -13   5       27.86       27.08     15.39 o 
  -2 -13   5       11.49        7.62     26.25 o 
  -1 -13   5        2.48       13.20     24.89 o 
   0 -13   5      357.82      343.39     31.98 o 
   1 -13   5      303.43      353.94     32.58 o 
   2 -13   5      167.76      178.29     17.12 o 
   3 -13   5      113.19      113.05     15.91 o 
   4 -13   5      122.31      125.05     15.99 o 
   5 -13   5      183.94      100.84     16.97 o 
   6 -13   5       34.40       27.08     24.59 o 
  -6 -12   5       16.66       16.14     18.40 o 
  -5 -12   5      141.99      125.88     18.70 o 
  -4 -12   5      157.27      203.78     17.50 o 
  -3 -12   5       74.88       80.25     14.25 o 
  -2 -12   5      236.07      238.33     23.68 o 
  -1 -12   5      487.56      508.40     38.16 o 
   0 -12   5      121.81      138.79     11.41 o 
   1 -12   5       23.90       32.66     12.29 o 
   2 -12   5        0.23       30.17     20.97 o 
   3 -12   5        6.77       -8.60     23.30 o 
   4 -12   5        0.30      -22.70     22.70 o 
   5 -12   5       22.04       28.96     14.03 o 
   6 -12   5        1.53       -1.81     25.49 o 
   7 -12   5        7.32       -4.15     28.36 o 
  -7 -11   5       96.78      111.92     16.97 o 
  -6 -11   5      230.68      242.55     21.12 o 
  -5 -11   5       99.37      185.38     16.74 o 
  -4 -11   5       60.12       59.20     14.93 o 
  -3 -11   5       19.93       18.10     22.48 o 
  -2 -11   5       11.17       27.15     20.82 o 
  -1 -11   5       13.81       40.20     12.52 o 
   0 -11   5      445.44      371.09     19.98 o 
   1 -11   5      494.74      436.68     35.75 o 
   2 -11   5      153.99      173.62     15.08 o 
   3 -11   5      346.85      319.93     31.68 o 
   4 -11   5      138.53      150.91     15.54 o 
   5 -11   5       58.37       65.31     13.65 o 
   6 -11   5       57.14       80.62     14.10 o 
   7 -11   5       20.63       15.39     25.11 o 
   8 -11   5       28.84       66.44     14.10 o 
  -8 -10   5       13.74       32.13     27.15 o 
  -7 -10   5        3.84       17.87     24.51 o 
  -6 -10   5        0.58       12.75     26.40 o 
  -5 -10   5      113.40      136.21     17.65 o 
  -4 -10   5      183.56      208.16     20.51 o 
  -3 -10   5      393.92      366.99     31.45 o 
  -2 -10   5       68.87       27.60     24.81 o 
  -1 -10   5        1.46      -14.10     20.97 o 
   0 -10   5      608.67      558.68     24.77 o 
   1 -10   5      104.00      122.93     13.95 o 
   2 -10   5       91.51      105.21     13.35 o 
   3 -10   5        3.48       -8.52     21.19 o 
   4 -10   5      172.15      213.06     18.85 o 
   5 -10   5      379.56      372.87     34.09 o 
   6 -10   5      221.32      190.06     17.35 o 
   7 -10   5       17.95       33.18     13.95 o 
   8 -10   5      194.56      175.27     17.50 o 
  -8  -9   5       83.14       75.34     17.35 o 
  -7  -9   5       10.51       27.68     25.49 o 
  -6  -9   5       79.31       73.16     15.08 o 
  -5  -9   5      110.92      151.07     15.31 o 
  -4  -9   5       20.95       14.63     22.78 o 
  -3  -9   5       18.93        2.72     22.10 o 
  -2  -9   5        0.59       -7.92     20.97 o 
  -1  -9   5      479.05      359.15     28.96 o 
   0  -9   5      351.52      346.50     20.46 o 
   1  -9   5       33.98       30.54     23.15 o 
   2  -9   5        1.81      -20.51     20.51 o 
   3  -9   5       98.58      116.07     13.27 o 
   4  -9   5       88.78       82.28     12.90 o 
   5  -9   5        1.51        0.08     20.89 o 
   6  -9   5      320.17      353.79     30.70 o 
   7  -9   5      152.80      165.09     16.52 o 
   8  -9   5       64.67       78.44     15.91 o 
   9  -9   5       44.21       52.04     14.03 o 
  -9  -8   5        8.48       24.81     24.13 o 
  -8  -8   5        3.28       22.17     13.95 o 
  -7  -8   5        5.35       -8.60     22.02 o 
  -6  -8   5       12.76       34.54     23.00 o 
  -5  -8   5       90.16       53.02     14.25 o 
  -4  -8   5      553.15      643.63     36.96 o 
  -3  -8   5      452.96      327.32     29.49 o 
  -2  -8   5      201.07      254.62     18.48 o 
  -1  -8   5        3.78       17.72     18.03 o 
   0  -8   5     2124.32     2037.25     38.63 o 
   1  -8   5     1010.07      962.28     38.46 o 
   2  -8   5     1154.54     1139.89     41.25 o 
   3  -8   5     1190.15     1241.56     44.80 o 
   4  -8   5      151.89      137.41     14.63 o 
   5  -8   5       39.21       61.24     12.75 o 
   6  -8   5        0.32       -4.45     20.59 o 
   7  -8   5        3.04       19.23     21.42 o 
   8  -8   5      337.46      300.85     22.48 o 
   9  -8   5      147.56      154.23     17.20 o 
 -10  -7   5       51.38       20.89     17.27 o 
  -9  -7   5       15.05       -2.04     24.44 o 
  -8  -7   5        8.57        6.94     24.21 o 
  -7  -7   5       28.05        4.68     21.42 o 
  -6  -7   5        6.45        1.58     23.46 o 
  -5  -7   5       43.79       29.41     13.05 o 
  -4  -7   5      467.55      506.37     31.98 o 
  -3  -7   5     1727.85     1494.14     46.99 o 
  -2  -7   5      273.49      439.70     26.85 o 
  -1  -7   5      821.33      736.92     31.98 o 
   0  -7   5     1219.30     1198.20     91.94 o 
   1  -7   5       91.95       79.94     10.48 o 
   2  -7   5      369.67      328.00     24.74 o 
   3  -7   5      304.97      388.94     25.19 o 
   4  -7   5     1603.83     1529.88     50.30 o 
   5  -7   5      493.01      416.47     32.05 o 
   6  -7   5       56.70       22.10     16.14 o 
   7  -7   5       47.34       46.23     12.82 o 
   8  -7   5      164.83      129.57     16.22 o 
   9  -7   5      165.50      140.73     17.04 o 
  10  -7   5       22.63       16.44     23.68 o 
 -10  -6   5        8.98      -27.45     27.45 o 
  -9  -6   5       83.51       70.22     15.91 o 
  -8  -6   5       43.48       19.68     24.13 o 
  -7  -6   5       24.24       25.34     14.03 o 
  -6  -6   5      195.57      149.56     15.61 o 
  -5  -6   5      514.59      502.67     31.75 o 
  -4  -6   5      206.75      171.58     15.76 o 
  -3  -6   5       40.29       -4.90     18.48 o 
  -2  -6   5     2968.60     2801.76     60.26 o 
  -1  -6   5      635.15      848.85     32.28 o 
   0  -6   5      163.13      231.03     14.08 o 
   1  -6   5      107.45       91.26      9.43 o 
   2  -6   5       79.10       74.59      9.50 o 
   3  -6   5     1367.17     1599.19     45.48 o 
   4  -6   5      513.47      510.74     29.94 o 
   5  -6   5        4.95       11.84     17.42 o 
   6  -6   5       51.56       29.11     12.29 o 
   7  -6   5        0.67       -5.81     20.29 o 
   8  -6   5       10.07      -25.57     25.57 o 
   9  -6   5      131.63      115.54     16.29 o 
  10  -6   5        8.34       -6.11     18.25 o 
 -11  -5   5       19.02       30.09     15.46 o 
 -10  -5   5      203.63      199.56     18.85 o 
  -9  -5   5       80.18       82.06     15.31 o 
  -8  -5   5       60.87       32.13     24.36 o 
  -7  -5   5      352.45      297.61     23.38 o 
  -6  -5   5      681.15      775.01     37.79 o 
  -5  -5   5      725.55      664.37     34.09 o 
  -4  -5   5     1030.84     1124.73     39.75 o 
  -3  -5   5     5269.29     4910.94     84.77 o 
  -2  -5   5     3355.31     3564.70     66.67 o 
  -1  -5   5      279.45      357.87     20.97 o 
   0  -5   5       66.57       54.46      8.22 o 
   1  -5   5        6.22        5.28     14.25 o 
   2  -5   5      206.17      270.83     20.66 o 
   3  -5   5       12.66       16.22     11.39 o 
   4  -5   5        1.77       -1.81     15.54 o 
   5  -5   5       19.23       -6.64     19.99 o 
   6  -5   5        1.55        1.28     19.61 o 
   7  -5   5       87.36      102.27     13.05 o 
   8  -5   5      218.17      201.67     19.53 o 
   9  -5   5      167.96      194.66     17.57 o 
  10  -5   5      398.25      450.78     38.24 o 
 -11  -4   5        5.99       21.34     24.29 o 
 -10  -4   5       98.65       26.25     29.19 o 
  -9  -4   5      483.93      527.41     37.11 o 
  -8  -4   5      578.88      540.38     35.37 o 
  -7  -4   5      150.09      143.07     14.56 o 
  -6  -4   5        5.86        5.73     20.14 o 
  -5  -4   5       59.01       53.32     10.56 o 
  -4  -4   5      172.99      150.08     14.48 o 
  -3  -4   5      225.49      344.06     22.10 o 
  -2  -4   5      249.06      193.49     12.40 o 
  -1  -4   5      298.43      248.20     13.01 o 
   0  -4   5      495.89      523.52     59.81 o 
   1  -4   5      172.91      148.43      8.45 o 
   2  -4   5      983.59     1127.07     33.56 o 
   3  -4   5      120.45      101.59      9.50 o 
   4  -4   5     1481.60     1441.49     42.46 o 
   5  -4   5      744.71      869.21     36.65 o 
   6  -4   5      150.43      119.92     12.90 o 
   7  -4   5      556.08      601.17     34.84 o 
   8  -4   5      179.27      161.93     15.54 o 
   9  -4   5      120.71      156.80     16.44 o 
  10  -4   5        3.05       20.21     14.03 o 
 -11  -3   5       11.12       20.66     15.54 o 
 -10  -3   5       30.50       21.49     18.25 o 
  -9  -3   5       45.33       42.69     11.61 o 
  -8  -3   5      156.19      201.97     16.22 o 
  -7  -3   5      329.11      309.97     28.13 o 
  -6  -3   5      366.93      271.06     18.48 o 
  -5  -3   5      618.84      588.88     27.83 o 
  -4  -3   5      970.93     1178.66     35.75 o 
  -3  -3   5     1020.54     1060.83     55.28 o 
  -2  -3   5     2033.36     1985.90    107.55 o 
  -1  -3   5     1567.47     1446.72    114.00 o 
   0  -3   5      116.21      134.24      8.37 o 
   1  -3   5      406.85      370.52     19.19 o 
   2  -3   5       32.20       37.51     11.43 o 
   3  -3   5     3513.43     3487.55     64.86 o 
   4  -3   5      838.30      914.16     33.64 o 
   5  -3   5      181.73      193.53     15.76 o 
   6  -3   5      738.42      886.25     38.39 o 
   7  -3   5       96.83       83.41     13.58 o 
   8  -3   5       45.06       63.05     13.65 o 
   9  -3   5      212.69      203.33     17.57 o 
  10  -3   5      292.04      309.67     24.66 o 
 -12  -2   5       99.74      135.53     17.80 o 
 -11  -2   5      158.20      165.02     16.74 o 
 -10  -2   5       12.69       19.23     22.40 o 
  -9  -2   5       64.68       34.92     23.68 o 
  -8  -2   5      255.59      233.50     19.61 o 
  -7  -2   5      152.62      162.68     16.14 o 
  -6  -2   5     1891.14     1749.96     49.10 o 
  -5  -2   5        6.11        1.73     15.76 o 
  -4  -2   5      354.59      418.54     40.39 o 
  -3  -2   5     5126.04     5193.37    122.48 o 
  -2  -2   5     3272.11     3249.09    228.41 o 
  -1  -2   5     1550.69     1464.75    153.37 o 
   0  -2   5      315.44      355.17     12.59 o 
   1  -2   5      603.41      655.87     38.95 o 
   2  -2   5     2812.28     2763.59     37.20 o 
   3  -2   5      375.67      541.74     24.81 o 
   4  -2   5     1587.85     1398.73     40.20 o 
   5  -2   5     2240.54     2337.02     57.09 o 
   6  -2   5     1113.37     1316.22     44.65 o 
   7  -2   5      578.33      401.08     32.28 o 
   8  -2   5       36.14       30.39     23.00 o 
   9  -2   5       35.66       27.98     13.95 o 
  10  -2   5       48.15       67.20     15.39 o 
 -12  -1   5       79.77       76.93     16.22 o 
 -11  -1   5       41.55       12.07     24.21 o 
 -10  -1   5        2.66      -22.40     22.40 o 
  -9  -1   5        1.63      -20.21     21.19 o 
  -8  -1   5       42.45       62.90      9.96 o 
  -7  -1   5       76.13       21.80     19.68 o 
  -6  -1   5      169.04      259.44     22.10 o 
  -5  -1   5      324.07      190.43     18.85 o 
  -4  -1   5      870.52      822.67     41.86 o 
  -3  -1   5       17.90        6.69      7.54 o 
  -2  -1   5     1555.69     1373.54     62.60 o 
  -1  -1   5     3129.08     2815.24     33.70 o 
   0  -1   5       11.67        6.29      7.89 o 
   1  -1   5     1354.00     1406.94     73.19 o 
   2  -1   5      683.53      567.57     32.62 o 
   3  -1   5     1322.34     1413.59     37.71 o 
   4  -1   5      277.05      194.73     14.48 o 
   5  -1   5        1.84       15.08     17.80 o 
   6  -1   5       19.38       24.44     19.91 o 
   7  -1   5      127.67      152.27     15.39 o 
   8  -1   5        5.35      -19.61     22.17 o 
   9  -1   5        0.16        8.52     20.51 o 
  10  -1   5       63.50      100.99     15.23 o 
 -12   0   5        0.78       -9.58     24.21 o 
 -11   0   5       45.15       46.76     13.73 o 
 -10   0   5       25.67       29.26     10.63 o 
  -9   0   5       41.71       38.54     10.41 o 
  -8   0   5      154.79      155.89     12.75 o 
  -7   0   5      361.75      376.04     26.92 o 
  -6   0   5     2335.73     2177.74     50.68 o 
  -5   0   5     4787.14     4356.15     73.01 o 
  -4   0   5     3067.14     3141.03     39.09 o 
  -3   0   5     3976.86     3711.24    146.20 o 
  -2   0   5     4968.00     4623.81    103.21 o 
  -1   0   5     2364.92     2606.51     94.39 o 
   0   0   5      252.19      248.92     11.04 o 
   1   0   5     4128.01     4387.33    127.99 o 
   2   0   5     5915.01     6621.38    134.17 o 
   3   0   5      468.35      604.56     26.02 o 
   4   0   5       38.07       76.32      9.05 o 
   5   0   5      793.15      648.23     30.39 o 
   6   0   5     1064.46     1167.42     43.59 o 
   7   0   5       65.09       67.73     13.35 o 
   8   0   5        3.18       16.52     10.56 o 
   9   0   5       23.16       36.35     25.34 o 
  10   0   5      156.39      134.02     17.27 o 
 -12   1   5      109.94      122.25     16.74 o 
 -11   1   5      101.77      100.53     15.16 o 
 -10   1   5       29.74        8.60     22.10 o 
  -9   1   5      217.66      205.14     17.50 o 
  -8   1   5      998.65      878.11     36.50 o 
  -7   1   5     1287.64     1482.82     43.67 o 
  -6   1   5     1416.64     1098.56     34.84 o 
  -5   1   5      632.42      747.18     27.60 o 
  -4   1   5     1058.87     1061.61     25.11 o 
  -3   1   5     2844.87     3015.85     85.53 o 
  -2   1   5      469.33      515.55     19.53 o 
  -1   1   5      863.16      849.61     17.20 o 
   0   1   5      912.34     1008.97     66.97 o 
   1   1   5    17164.33    17366.30    188.81 o 
   2   1   5     5721.84     6339.53    334.33 o 
   3   1   5      667.77      667.24     27.60 o 
   4   1   5      699.91      780.82     30.77 o 
   5   1   5     1051.88      895.23     36.73 o 
   6   1   5     1127.84     1288.77     45.93 o 
   7   1   5      141.86      116.90     15.16 o 
   8   1   5       78.83       78.44     14.63 o 
   9   1   5        3.58      -25.27     25.27 o 
  10   1   5        0.23       -2.04     26.55 o 
 -12   2   5      127.78      110.79     16.06 o 
 -11   2   5       97.99      123.99     15.39 o 
 -10   2   5       46.54       54.68     11.46 o 
  -9   2   5        1.50       10.26     20.89 o 
  -8   2   5        0.57      -11.24     18.55 o 
  -7   2   5      201.87      211.25     20.36 o 
  -6   2   5      893.44     1045.54     35.22 o 
  -5   2   5     4795.38     4316.86     73.84 o 
  -4   2   5      842.59      674.98     25.91 o 
  -3   2   5       19.57        9.40      8.34 o 
  -2   2   5      561.00      602.71     15.12 o 
  -1   2   5      904.66     1038.00     30.54 o 
   0   2   5     1495.82     1567.63     28.02 o 
   1   2   5     1415.16     1177.17    113.02 o 
   2   2   5      111.50      128.14      8.05 o 
   3   2   5      546.87      627.04     27.53 o 
   4   2   5      188.24      151.37     11.46 o 
   5   2   5      403.34      341.35     27.53 o 
   6   2   5       11.58        8.90     20.89 o 
   7   2   5      389.11      488.64     33.56 o 
   8   2   5      228.30      158.68     16.82 o 
   9   2   5      151.00      175.20     17.35 o 
  10   2   5       39.65       53.55     15.46 o 
 -12   3   5       26.56       32.05     14.33 o 
 -11   3   5      270.91      285.46     21.80 o 
 -10   3   5     1004.71      847.94     42.76 o 
  -9   3   5      799.68      767.39     38.54 o 
  -8   3   5      416.67      335.62     27.53 o 
  -7   3   5       65.21       79.27     10.33 o 
  -6   3   5       53.68       30.54      8.82 o 
  -5   3   5     2889.62     2880.72     58.00 o 
  -4   3   5       48.24       79.44     16.78 o 
  -3   3   5      247.54      279.77     22.66 o 
  -2   3   5        0.03       -2.35      7.59 o 
  -1   3   5     1396.31     1378.52     28.66 o 
   0   3   5       18.08       22.97      4.85 o 
   1   3   5      374.41      306.88     13.20 o 
   2   3   5     3679.75     3580.24     65.54 o 
   3   3   5      838.37      800.35     31.07 o 
   4   3   5      748.64      853.45     34.77 o 
   5   3   5      718.42      671.46     34.32 o 
   6   3   5      541.18      543.40     34.92 o 
   7   3   5      269.33      274.53     21.27 o 
   8   3   5        1.59      -16.74     25.42 o 
   9   3   5       25.50       54.60     14.71 o 
 -12   4   5       42.08       29.87     23.53 o 
 -11   4   5      185.61      179.12     17.57 o 
 -10   4   5       45.27       55.66     11.16 o 
  -9   4   5      182.55      192.47     14.93 o 
  -8   4   5      123.87      119.01     12.90 o 
  -7   4   5       16.94       -9.65     18.40 o 
  -6   4   5      265.29      281.16     22.70 o 
  -5   4   5     1529.80     1516.46     41.63 o 
  -4   4   5     1542.80     1853.86     84.28 o 
  -3   4   5        3.39       -5.29      9.04 o 
  -2   4   5     1781.61     1937.41    109.06 o 
  -1   4   5     1671.64     1696.23    106.27 o 
   0   4   5     1238.54     1164.84     22.81 o 
   1   4   5     8565.71     7662.39    132.74 o 
   2   4   5     2728.51     2833.28     58.30 o 
   3   4   5       25.90        3.47     18.70 o 
   4   4   5       18.92       45.78     10.56 o 
   5   4   5        0.23        1.21     19.46 o 
   6   4   5       57.07       48.34     12.52 o 
   7   4   5      218.89      210.12     20.66 o 
   8   4   5      264.00      267.44     23.61 o 
   9   4   5      149.31      167.66     18.03 o 
 -12   5   5        0.96       22.78     21.72 o 
 -11   5   5       27.78       34.17     23.23 o 
 -10   5   5      155.67      143.15     13.58 o 
  -9   5   5        8.34       19.23     14.18 o 
  -8   5   5       57.94       24.66     21.19 o 
  -7   5   5       75.90       63.88     11.39 o 
  -6   5   5        9.36       13.20      8.90 o 
  -5   5   5     2293.87     2388.84     54.38 o 
  -4   5   5      624.70      619.72     27.23 o 
  -3   5   5     1526.12     1450.25    108.64 o 
  -2   5   5       95.21       81.16      6.34 o 
  -1   5   5      151.97      153.29     12.71 o 
   0   5   5       54.84       65.37      6.61 o 
   1   5   5      283.12      272.94     20.51 o 
   2   5   5     1664.16     1731.86     45.93 o 
   3   5   5     3443.24     3329.39     69.31 o 
   4   5   5      262.05      291.65     24.96 o 
   5   5   5       36.82       33.18     22.17 o 
   6   5   5        6.36       11.61     20.89 o 
   7   5   5      254.36      293.46     28.51 o 
   8   5   5       71.32       86.05     15.39 o 
   9   5   5        8.11       21.95     26.47 o 
 -12   6   5        0.50      -23.61     23.61 o 
 -11   6   5        8.61      -17.42     23.98 o 
 -10   6   5      228.50      237.27     21.42 o 
  -9   6   5      328.34      320.31     21.27 o 
  -8   6   5      440.65      435.85     31.07 o 
  -7   6   5       84.29      114.64     12.82 o 
  -6   6   5       44.31       79.64     10.71 o 
  -5   6   5      225.50      279.73     22.48 o 
  -4   6   5       26.47       16.22     11.46 o 
  -3   6   5      982.96     1106.55     35.37 o 
  -2   6   5     1153.86      924.42     31.75 o 
  -1   6   5       83.15       86.58      9.43 o 
   0   6   5      126.50      109.13      7.41 o 
   1   6   5      875.53      875.17     33.26 o 
   2   6   5     1391.05     1550.62     46.23 o 
   3   6   5      559.98      481.25     29.41 o 
   4   6   5       13.95       14.71     13.88 o 
   5   6   5       43.69       56.56     12.44 o 
   6   6   5        7.91       24.13     12.22 o 
   7   6   5      115.91      100.38     15.31 o 
   8   6   5        1.81      -13.27     25.49 o 
 -12   7   5        4.57      -26.92     26.92 o 
 -11   7   5       73.07       55.66     13.95 o 
 -10   7   5        8.14       10.71     13.35 o 
  -9   7   5      266.12      269.85     21.04 o 
  -8   7   5      421.16      448.97     32.35 o 
  -7   7   5      361.93      333.20     20.66 o 
  -6   7   5      129.55      156.42     13.05 o 
  -5   7   5     2069.56     2146.21     54.83 o 
  -4   7   5     1454.21     1370.07     42.76 o 
  -3   7   5     1905.60     2204.44     52.87 o 
  -2   7   5      544.21      541.13     26.92 o 
  -1   7   5      621.14      598.45     28.43 o 
   0   7   5      588.64      654.15     21.54 o 
   1   7   5        3.49       -3.09     16.29 o 
   2   7   5       97.61       94.88     12.37 o 
   3   7   5      133.94      136.51     13.50 o 
   4   7   5        0.69       18.63     20.82 o 
   5   7   5      125.30      108.53     14.63 o 
   6   7   5        2.13       -3.24     24.06 o 
   7   7   5       24.06       10.94     26.02 o 
   8   7   5      181.72      189.38     19.68 o 
 -12   8   5        1.72       -8.37     26.77 o 
 -11   8   5       72.58       80.62     16.22 o 
 -10   8   5      277.86      227.09     22.25 o 
  -9   8   5      420.87      366.54     34.09 o 
  -8   8   5      116.68      106.34     14.48 o 
  -7   8   5       33.55       61.17     11.92 o 
  -6   8   5        9.69       21.87     17.95 o 
  -5   8   5      167.38      191.11     17.12 o 
  -4   8   5      164.72      139.75     12.82 o 
  -3   8   5      501.41      500.71     29.34 o 
  -2   8   5      354.86      358.85     26.02 o 
  -1   8   5      801.15      787.68     33.71 o 
   0   8   5      338.20      454.24     23.87 o 
   1   8   5       88.72      110.11     12.07 o 
   2   8   5      100.19      105.06     13.88 o 
   3   8   5     1008.14      925.32     42.46 o 
   4   8   5      640.19      571.23     36.35 o 
   5   8   5      127.80      152.95     16.22 o 
   6   8   5        0.97       14.10     23.00 o 
   7   8   5       21.72       -4.00     28.89 o 
 -11   9   5        0.19       31.30     23.23 o 
 -10   9   5       14.34       35.37     12.82 o 
  -9   9   5        5.67      -13.42     23.68 o 
  -8   9   5       94.29       90.58     14.56 o 
  -7   9   5      546.05      570.32     36.43 o 
  -6   9   5      245.39      240.97     19.84 o 
  -5   9   5       19.45       -8.90     21.65 o 
  -4   9   5        2.02       -5.88     18.93 o 
  -3   9   5      570.90      624.85     32.66 o 
  -2   9   5      446.97      516.70     29.87 o 
  -1   9   5       80.85       56.19     12.07 o 
   0   9   5      131.19      151.65     12.90 o 
   1   9   5       34.88        4.90     22.32 o 
   2   9   5      691.09      675.38     38.61 o 
   3   9   5      345.85      280.94     21.65 o 
   4   9   5       90.81      113.88     14.71 o 
   5   9   5      107.88      116.82     15.91 o 
   6   9   5      100.71      136.06     17.12 o 
   7   9   5      101.94      123.76     17.87 o 
 -11  10   5       65.16       50.00     15.84 o 
 -10  10   5       19.52       36.13     14.18 o 
  -9  10   5       25.53        5.20     24.21 o 
  -8  10   5      210.84      230.63     20.21 o 
  -7  10   5       34.28       45.63     13.50 o 
  -6  10   5        0.96      -12.67     20.21 o 
  -5  10   5      185.42      183.87     14.78 o 
  -4  10   5       55.62       60.71     12.07 o 
  -3  10   5      471.57      520.02     34.24 o 
  -2  10   5      208.98      183.27     15.76 o 
  -1  10   5      141.42      188.47     17.80 o 
   0  10   5      342.90      342.82     22.51 o 
   1  10   5      175.49      217.59     19.08 o 
   2  10   5      137.38      108.00     15.46 o 
   3  10   5      391.65      349.95     33.79 o 
   4  10   5      346.33      327.17     24.29 o 
   5  10   5      229.98      244.81     23.53 o 
   6  10   5        1.21      -14.33     25.94 o 
 -11  11   5        7.90      -17.20     29.34 o 
 -10  11   5        0.57      -24.13     26.10 o 
  -9  11   5       31.13      -18.78     23.00 o 
  -8  11   5        0.60      -22.32     22.32 o 
  -7  11   5       10.22       -9.73     21.87 o 
  -6  11   5        2.28       29.26     19.68 o 
  -5  11   5      131.47      107.02     14.78 o 
  -4  11   5      289.51      289.38     21.87 o 
  -3  11   5      329.20      302.51     21.57 o 
  -2  11   5      262.10      310.50     29.34 o 
  -1  11   5      725.79      675.61     38.31 o 
   0  11   5      790.61      776.37     29.63 o 
   1  11   5      166.80      135.60     16.29 o 
   2  11   5        8.74       17.87     21.04 o 
   3  11   5        0.87      -10.26     23.76 o 
   4  11   5        2.66        3.77     19.61 o 
   5  11   5       54.85       36.65     28.58 o 
 -10  12   5        0.33       14.78     22.10 o 
  -9  12   5        0.44      -11.77     24.13 o 
  -8  12   5       84.07       77.00     15.08 o 
  -7  12   5      137.98      149.71     16.67 o 
  -6  12   5      187.43      184.10     17.04 o 
  -5  12   5      306.37      299.26     23.00 o 
  -4  12   5      350.83      403.12     32.96 o 
  -3  12   5      223.26      201.22     20.21 o 
  -2  12   5       91.20       79.27     14.78 o 
  -1  12   5        5.57      -14.10     21.87 o 
   0  12   5       69.70       64.22     10.19 o 
   1  12   5      206.56      204.76     20.21 o 
   2  12   5       30.00       23.23     18.25 o 
   3  12   5        0.36      -25.27     25.27 o 
   4  12   5        4.08       -6.03     25.11 o 
  -9  13   5        4.08      -24.74     24.74 o 
  -8  13   5       40.05       11.99     18.85 o 
  -7  13   5       60.18       90.96     15.16 o 
  -6  13   5       14.38       28.81     24.44 o 
  -5  13   5      355.54      334.56     33.26 o 
  -4  13   5      121.68      130.02     15.54 o 
  -3  13   5       92.02       70.67     14.56 o 
  -2  13   5       98.75       95.63     15.69 o 
  -1  13   5      259.94      241.04     22.02 o 
   0  13   5      155.47      138.38     15.57 o 
   1  13   5        4.32      -25.19     25.19 o 
   2  13   5        2.40        4.00     17.04 o 
   3  13   5        0.65       33.18     25.27 o 
  -8  14   5        8.01       38.01     25.87 o 
  -7  14   5      125.52      129.57     17.35 o 
  -6  14   5      243.67      279.13     23.38 o 
  -5  14   5       77.19       40.88     14.93 o 
  -4  14   5        7.24       16.82     21.65 o 
  -3  14   5        5.20       18.63     25.04 o 
  -2  14   5        0.52       20.51     24.44 o 
  -1  14   5       26.32       -7.62     28.81 o 
   0  14   5       26.92       15.35     17.21 o 
   1  14   5        7.51       22.48     12.67 o 
   2  14   5       25.02       22.93     15.31 o 
  -6  15   5        2.48       19.46     13.80 o 
  -5  15   5       11.46        4.15     25.72 o 
  -4  15   5        0.23      -26.10     26.10 o 
  -3  15   5        7.88        9.28     13.95 o 
  -2  15   5       11.61       34.54     25.64 o 
  -1  15   5       27.77       -2.04     25.19 o 
   0  15   5        2.82      -11.40     18.16 o 
  -2 -14   6        0.17        4.07     26.70 o 
  -1 -14   6       87.91       82.36     16.97 o 
   0 -14   6       94.43       56.77     24.29 o 
   1 -14   6       71.52       72.03     17.20 o 
   2 -14   6       35.11       12.52     29.56 o 
   3 -14   6      125.04      119.92     17.50 o 
  -4 -13   6       41.62       32.20     15.16 o 
  -3 -13   6       60.56       76.55     15.91 o 
  -2 -13   6       94.09      115.92     15.99 o 
  -1 -13   6      263.84      278.37     24.51 o 
   0 -13   6      129.12      136.59     12.30 o 
   1 -13   6       11.14      -15.01     26.02 o 
   2 -13   6       18.23      -15.23     26.55 o 
   3 -13   6        3.53        0.15     25.49 o 
   4 -13   6        1.90       31.75     21.65 o 
   5 -13   6       25.33       38.54     14.93 o 
  -6 -12   6      104.49      114.41     18.18 o 
  -5 -12   6       33.43       14.18     25.64 o 
  -4 -12   6        1.45       25.11     26.10 o 
  -3 -12   6       12.78       14.63     26.62 o 
  -2 -12   6       27.42       19.76     24.74 o 
  -1 -12   6        4.10      -24.74     24.74 o 
   0 -12   6      351.05      320.00     22.02 o 
   1 -12   6      259.10      266.53     21.49 o 
   2 -12   6      166.90      178.07     16.44 o 
   3 -12   6       21.17        3.47     26.17 o 
   4 -12   6       10.64        9.20     23.30 o 
   5 -12   6       45.54       37.26     13.80 o 
   6 -12   6       55.50       55.28     15.54 o 
  -7 -11   6       16.17       21.72     26.17 o 
  -6 -11   6       37.44       26.17     19.38 o 
  -5 -11   6      250.74      294.29     24.06 o 
  -4 -11   6      345.92      386.98     36.58 o 
  -3 -11   6      181.10      199.56     17.12 o 
  -2 -11   6       26.40       26.25     25.04 o 
  -1 -11   6      167.66      168.79     16.22 o 
   0 -11   6      293.75      292.43     18.01 o 
   1 -11   6        0.82       15.23     11.31 o 
   2 -11   6       11.49       14.33     23.15 o 
   3 -11   6       85.17       91.94     14.63 o 
   4 -11   6       14.73      -10.18     23.15 o 
   5 -11   6        5.03       -7.16     20.59 o 
   6 -11   6        5.12      -25.04     25.04 o 
   7 -11   6        8.29        8.15     23.91 o 
  -8 -10   6       91.92      106.49     17.87 o 
  -7 -10   6      120.53      123.24     17.65 o 
  -6 -10   6      259.96      309.07     25.19 o 
  -5 -10   6      134.68      142.24     15.84 o 
  -4 -10   6       50.09       69.91     15.16 o 
  -3 -10   6       33.80       28.06     21.27 o 
  -2 -10   6      107.16      115.39     14.10 o 
  -1 -10   6      156.36      160.72     15.01 o 
   0 -10   6       53.49       43.99     12.71 o 
   1 -10   6      116.21       88.77     14.33 o 
   2 -10   6      240.78      224.98     19.16 o 
   3 -10   6      103.60      123.54     13.58 o 
   4 -10   6       82.13       82.51     13.80 o 
   5 -10   6      206.01      209.36     17.50 o 
   6 -10   6      322.36      309.45     23.68 o 
   7 -10   6      313.25      320.68     24.89 o 
   8 -10   6       73.72      101.89     15.91 o 
  -8  -9   6        2.85        5.96     28.51 o 
  -7  -9   6        1.01      -25.79     25.79 o 
  -6  -9   6        6.86        5.13     25.57 o 
  -5  -9   6       92.92      104.00     14.93 o 
  -4  -9   6       33.23       32.88     23.23 o 
  -3  -9   6       63.32       96.69     14.18 o 
  -2  -9   6       13.86       20.14     15.01 o 
  -1  -9   6      110.87      102.95     13.12 o 
   0  -9   6      322.80      363.84     20.39 o 
   1  -9   6     1194.52     1171.11     45.03 o 
   2  -9   6      437.04      403.19     30.54 o 
   3  -9   6       16.26       30.24     12.52 o 
   4  -9   6        0.60        3.02     17.80 o 
   5  -9   6      484.45      458.63     33.49 o 
   6  -9   6      288.03      219.85     21.12 o 
   7  -9   6      118.55      107.47     16.14 o 
   8  -9   6      173.44      166.90     17.87 o 
  -9  -8   6      191.84      215.47     19.68 o 
  -8  -8   6       28.33       42.16     29.19 o 
  -7  -8   6       19.78       34.92     23.91 o 
  -6  -8   6        7.41      -24.96     24.96 o 
  -5  -8   6      304.60      269.70     20.97 o 
  -4  -8   6      175.50      166.60     16.37 o 
  -3  -8   6      420.82      422.95     31.98 o 
  -2  -8   6       29.72       46.01     11.92 o 
  -1  -8   6      225.81      255.60     23.91 o 
   0  -8   6      469.99      447.21     22.00 o 
   1  -8   6        3.50       -3.54     18.03 o 
   2  -8   6       16.40       10.94     20.59 o 
   3  -8   6      100.37       63.50     13.65 o 
   4  -8   6      213.72      262.46     19.68 o 
   5  -8   6      127.20      120.52     13.95 o 
   6  -8   6       16.08        7.69     23.00 o 
   7  -8   6       89.90       91.56     14.86 o 
   8  -8   6      114.00      147.60     16.29 o 
   9  -8   6       62.96       52.27     15.91 o 
 -10  -7   6       45.24       27.60     27.75 o 
  -9  -7   6      135.08      127.31     16.37 o 
  -8  -7   6       48.30       58.53     14.25 o 
  -7  -7   6       16.27      -23.91     23.91 o 
  -6  -7   6      367.00      391.20     33.94 o 
  -5  -7   6      396.04      412.39     31.83 o 
  -4  -7   6       44.85       67.05     13.20 o 
  -3  -7   6      277.64      295.80     27.08 o 
  -2  -7   6      587.50      715.73     32.96 o 
  -1  -7   6      474.43      414.58     26.92 o 
   0  -7   6      831.40      880.69     51.78 o 
   1  -7   6     1629.22     1771.98     49.78 o 
   2  -7   6     1719.13     1566.09     47.59 o 
   3  -7   6     1393.78     1371.20     46.61 o 
   4  -7   6     1058.64     1220.36     45.40 o 
   5  -7   6        3.76      -21.34     21.34 o 
   6  -7   6       28.05       29.19     21.34 o 
   7  -7   6        2.14       17.72     19.91 o 
   8  -7   6        1.67       -5.20     17.04 o 
   9  -7   6        0.07       -3.85     25.49 o 
 -10  -6   6       30.08       36.13     28.36 o 
  -9  -6   6       79.48      106.04     15.91 o 
  -8  -6   6       16.50       21.04     17.20 o 
  -7  -6   6       34.74        5.88     25.04 o 
  -6  -6   6        3.31       -5.35     22.17 o 
  -5  -6   6      176.67      215.47     18.85 o 
  -4  -6   6      745.68      681.11     34.54 o 
  -3  -6   6     1784.06     1914.67     51.96 o 
  -2  -6   6      973.33      922.46     34.84 o 
  -1  -6   6       22.26       24.89     17.20 o 
   0  -6   6        3.45       -7.66     13.39 o 
   1  -6   6      813.85      777.42     32.88 o 
   2  -6   6       78.48       61.24     10.18 o 
   3  -6   6      227.34      222.56     16.89 o 
   4  -6   6      762.61      617.99     33.11 o 
   5  -6   6       26.49       52.64     11.54 o 
   6  -6   6      118.22      102.50     14.56 o 
   7  -6   6      182.73      184.10     17.95 o 
   8  -6   6       79.49       93.97     14.03 o 
   9  -6   6      273.06      289.31     21.87 o 
 -11  -5   6        1.43        1.89     25.64 o 
 -10  -5   6      123.28      104.91     16.97 o 
  -9  -5   6      438.67      428.53     39.07 o 
  -8  -5   6      256.71      299.11     22.85 o 
  -7  -5   6        3.40       22.78     22.32 o 
  -6  -5   6       23.80       20.44     14.71 o 
  -5  -5   6      156.65      183.34     16.37 o 
  -4  -5   6      189.32      179.12     15.16 o 
  -3  -5   6      112.54       97.67     10.94 o 
  -2  -5   6     2439.92     2782.53     58.60 o 
  -1  -5   6      486.74      378.83     23.30 o 
   0  -5   6       19.14      -16.55     16.55 o 
   1  -5   6      196.11      193.07     18.33 o 
   2  -5   6       25.71       18.03      9.65 o 
   3  -5   6      207.77      185.00     15.31 o 
   4  -5   6      476.82      462.47     29.26 o 
   5  -5   6       84.30      126.86     13.88 o 
   6  -5   6        9.80       21.49     11.84 o 
   7  -5   6      117.65       97.37     13.80 o 
   8  -5   6       68.01       77.30     14.03 o 
   9  -5   6      146.68      149.56     16.89 o 
 -11  -4   6      110.65      119.24     16.59 o 
 -10  -4   6      204.93      216.45     18.18 o 
  -9  -4   6      127.81      134.62     15.91 o 
  -8  -4   6        1.22      -24.06     24.06 o 
  -7  -4   6      619.43      690.47     38.31 o 
  -6  -4   6      511.08      501.24     32.96 o 
  -5  -4   6       60.47        6.11     18.70 o 
  -4  -4   6      428.32      348.82     23.68 o 
  -3  -4   6     1722.17     1863.16     45.48 o 
  -2  -4   6     1897.43     2121.40     47.59 o 
  -1  -4   6     1789.60     1290.58     36.13 o 
   0  -4   6      590.47      608.12     65.65 o 
   1  -4   6      267.40      365.86     20.89 o 
   2  -4   6       46.83       -0.98     15.69 o 
   3  -4   6      109.67       73.16     10.41 o 
   4  -4   6      476.65      516.70     28.43 o 
   5  -4   6       18.47      -18.33     19.23 o 
   6  -4   6        2.11      -19.53     21.04 o 
   7  -4   6      296.96      323.25     21.87 o 
   8  -4   6       45.27        3.24     24.13 o 
   9  -4   6      286.63      341.57     34.01 o 
  10  -4   6      256.90      258.39     24.44 o 
 -11  -3   6      140.92      158.08     17.42 o 
 -10  -3   6       49.86       65.16     14.33 o 
  -9  -3   6        1.06        9.13     22.85 o 
  -8  -3   6      229.25      220.90     19.99 o 
  -7  -3   6      610.85      635.94     36.20 o 
  -6  -3   6       97.50      100.84     11.92 o 
  -5  -3   6       91.12       69.31      9.65 o 
  -4  -3   6      139.44      155.74     13.65 o 
  -3  -3   6      154.84      170.07     12.52 o 
  -2  -3   6     1413.15     1418.86     32.77 o 
  -1  -3   6      295.50      348.10     26.25 o 
   0  -3   6       39.90       24.80      7.13 o 
   1  -3   6      128.90      130.85     11.77 o 
   2  -3   6        5.23       20.36      7.99 o 
   3  -3   6      382.11      365.78     23.61 o 
   4  -3   6     1410.37     1390.66     44.27 o 
   5  -3   6     1673.39     1548.06     48.65 o 
   6  -3   6      443.62      498.45     32.96 o 
   7  -3   6      335.79      348.21     32.20 o 
   8  -3   6      165.17      133.27     15.76 o 
   9  -3   6      134.18      133.12     17.57 o 
  10  -3   6        8.57      -30.92     30.92 o 
 -12  -2   6       87.85       87.64     16.59 o 
 -11  -2   6        0.87       18.03     22.78 o 
 -10  -2   6       11.91        6.49     20.97 o 
  -9  -2   6        9.90      -21.72     21.72 o 
  -8  -2   6        1.27        2.72     20.14 o 
  -7  -2   6      123.07      136.89     12.82 o 
  -6  -2   6      218.84      257.63     22.85 o 
  -5  -2   6        0.43      -10.56     14.10 o 
  -4  -2   6       46.64       24.96      8.67 o 
  -3  -2   6      781.21      676.79     40.50 o 
  -2  -2   6     5165.18     5514.42    474.35 o 
  -1  -2   6      584.28      484.44     35.79 o 
   0  -2   6      255.22      155.11      9.02 o 
   1  -2   6     2443.66     2609.92    146.39 o 
   2  -2   6     1125.66     1168.40     34.84 o 
   3  -2   6      773.31      698.46     29.26 o 
   4  -2   6     1799.62     1872.14     49.02 o 
   5  -2   6       12.86       -2.19     19.61 o 
   6  -2   6      171.48      138.70     14.03 o 
   7  -2   6      321.50      485.32     33.34 o 
   8  -2   6       65.36       38.09     14.10 o 
   9  -2   6        0.55       16.22     22.78 o 
  10  -2   6        6.20       24.51     25.79 o 
 -12  -1   6       45.70       64.03     15.69 o 
 -11  -1   6        2.92       28.58     13.58 o 
 -10  -1   6        0.32      -15.54     20.89 o 
  -9  -1   6        7.89        9.58     20.89 o 
  -8  -1   6       11.06       -1.28     19.46 o 
  -7  -1   6     1775.70     1753.88     51.66 o 
  -6  -1   6      823.39     1009.04     35.67 o 
  -5  -1   6        4.59      -13.58     14.78 o 
  -4  -1   6      229.01      148.87      8.05 o 
  -3  -1   6     1691.31     1988.23     80.32 o 
  -2  -1   6     5985.52     6482.93    102.91 o 
  -1  -1   6      669.45      517.35     14.83 o 
   0  -1   6       17.50        4.32      8.03 o 
   1  -1   6       85.71       63.27      5.54 o 
   2  -1   6      432.13      536.23     24.36 o 
   3  -1   6     1221.88     1238.61     36.43 o 
   4  -1   6      889.51      869.96     34.54 o 
   5  -1   6      636.56      654.49     32.51 o 
   6  -1   6     1024.37      773.95     37.11 o 
   7  -1   6      313.73      454.78     33.03 o 
   8  -1   6        5.93        4.83     23.76 o 
   9  -1   6        2.35        8.97     25.04 o 
  10  -1   6      138.25      105.06     18.18 o 
 -12   0   6       62.94       60.71     14.48 o 
 -11   0   6       59.71       63.80     13.88 o 
 -10   0   6        3.26      -17.95     22.17 o 
  -9   0   6        8.36       12.22     20.97 o 
  -8   0   6       74.53       95.03     10.78 o 
  -7   0   6      871.91      770.26     35.15 o 
  -6   0   6       33.08       44.87      9.35 o 
  -5   0   6        6.29       19.38     13.05 o 
  -4   0   6      973.04     1118.48     31.98 o 
  -3   0   6       44.06       83.89      5.46 o 
  -2   0   6       52.34       48.70      9.62 o 
  -1   0   6     6640.34     7412.03    447.31 o 
   0   0   6     8242.25     8877.75     82.63 o 
   1   0   6     4626.69     4260.45     56.56 o 
   2   0   6      609.16      763.32     27.83 o 
   3   0   6       29.20       41.33      9.05 o 
   4   0   6       64.15       60.03      9.58 o 
   5   0   6      353.53      400.25     28.28 o 
   6   0   6       97.92       80.70     13.42 o 
   7   0   6        0.31       31.53     21.57 o 
   8   0   6        1.00      -22.55     22.55 o 
   9   0   6       32.32       37.03     15.08 o 
 -12   1   6       44.26       24.13     28.06 o 
 -11   1   6        0.19       24.74     21.04 o 
 -10   1   6       71.66       64.63     11.54 o 
  -9   1   6        8.52       -3.92     18.40 o 
  -8   1   6       39.32       60.26      9.35 o 
  -7   1   6      979.96      949.15     36.88 o 
  -6   1   6     1763.08     1234.77     38.92 o 
  -5   1   6     4572.47     4431.04     75.04 o 
  -4   1   6     3184.19     3144.43    109.77 o 
  -3   1   6     1375.26     1091.21     49.48 o 
  -2   1   6     3732.77     4252.82    117.77 o 
  -1   1   6     1101.96     1139.04     29.75 o 
   0   1   6      923.71      850.15     18.90 o 
   1   1   6      116.48      124.42     10.67 o 
   2   1   6       77.92       49.32      9.05 o 
   3   1   6       65.94       24.81     16.59 o 
   4   1   6      126.83      153.03     11.61 o 
   5   1   6        5.28       14.63     17.72 o 
   6   1   6       71.47       71.80     12.82 o 
   7   1   6       80.88       89.82     15.08 o 
   8   1   6      225.46      252.81     19.16 o 
   9   1   6      151.13      133.87     17.57 o 
 -12   2   6       50.74       64.33     15.01 o 
 -11   2   6      244.71      265.25     20.21 o 
 -10   2   6      263.40      226.79     20.06 o 
  -9   2   6      179.89      160.34     14.10 o 
  -8   2   6      288.87      314.80     26.02 o 
  -7   2   6     1229.25     1042.37     39.29 o 
  -6   2   6      507.18      425.67     25.19 o 
  -5   2   6      220.81      247.90     18.70 o 
  -4   2   6       17.29       20.19      6.16 o 
  -3   2   6       24.90        8.99      8.77 o 
  -2   2   6       94.81       69.48      5.54 o 
  -1   2   6      850.01     1030.61     26.47 o 
   0   2   6      453.27      476.48     21.12 o 
   1   2   6      747.76      716.11     81.38 o 
   2   2   6        9.38       -3.85     13.88 o 
   3   2   6     1775.82     2002.46     49.85 o 
   4   2   6      643.09      581.03     30.24 o 
   5   2   6      265.26      280.41     19.46 o 
   6   2   6     1252.88     1188.08     45.93 o 
   7   2   6     1134.55     1220.66     49.02 o 
   8   2   6      141.49      124.22     16.59 o 
   9   2   6       35.63       28.51     14.48 o 
 -12   3   6      164.42      181.23     17.95 o 
 -11   3   6      123.83      110.64     14.78 o 
 -10   3   6       21.60       31.07     10.86 o 
  -9   3   6      797.20      733.30     38.46 o 
  -8   3   6      329.31      315.10     26.70 o 
  -7   3   6       19.38       18.48     12.90 o 
  -6   3   6      172.83      171.35     13.05 o 
  -5   3   6     3195.22     3004.64     60.03 o 
  -4   3   6      961.82     1246.76     71.50 o 
  -3   3   6      213.94      225.33     13.20 o 
  -2   3   6       35.78       73.41      5.51 o 
  -1   3   6       29.20       33.83      5.12 o 
   0   3   6        8.27       23.99      8.30 o 
   1   3   6     2845.77     2647.98     53.62 o 
   2   3   6     2396.02     2449.93     53.85 o 
   3   3   6      393.20      434.79     26.62 o 
   4   3   6      113.90      146.92     13.20 o 
   5   3   6       84.14       69.31     12.82 o 
   6   3   6      120.81       77.08     13.95 o 
   7   3   6      165.31      189.68     16.37 o 
   8   3   6      330.39      305.52     25.11 o 
   9   3   6       38.19        1.96     25.34 o 
 -12   4   6       18.73       29.41     14.41 o 
 -11   4   6       49.97       59.58     14.25 o 
 -10   4   6      141.82      146.77     12.60 o 
  -9   4   6      245.87      258.46     18.48 o 
  -8   4   6      165.39      207.78     17.95 o 
  -7   4   6       54.48       71.20     10.48 o 
  -6   4   6      526.42      486.15     27.15 o 
  -5   4   6     6638.00     6532.76    101.82 o 
  -4   4   6      398.26      462.85     24.06 o 
  -3   4   6        1.12       -3.26     10.37 o 
  -2   4   6      992.12      947.92     41.33 o 
  -1   4   6       36.68       47.58      5.55 o 
   0   4   6      772.73      811.63     41.22 o 
   1   4   6      130.59       88.69     10.26 o 
   2   4   6     1899.62     1882.39     47.59 o 
   3   4   6      815.91      879.47     35.07 o 
   4   4   6      131.51      128.74     13.42 o 
   5   4   6      331.11      270.38     20.06 o 
   6   4   6      266.76      305.52     20.29 o 
   7   4   6       88.73      107.70     15.31 o 
   8   4   6        8.10      -27.00     27.00 o 
   9   4   6       15.87       22.25     23.08 o 
 -12   5   6       13.37       14.25     17.20 o 
 -11   5   6      202.18      214.95     19.76 o 
 -10   5   6       76.07       62.07     10.78 o 
  -9   5   6       25.82       12.75     21.04 o 
  -8   5   6      125.56      141.26     13.50 o 
  -7   5   6      132.07      129.27     11.99 o 
  -6   5   6       63.80       15.61     19.16 o 
  -5   5   6        0.77      -11.77     15.46 o 
  -4   5   6      110.53      156.19     12.75 o 
  -3   5   6       38.85       34.24      8.45 o 
  -2   5   6       75.06       75.04      9.05 o 
  -1   5   6     4105.00     4264.14     73.46 o 
   0   5   6     4311.67     4573.41     59.47 o 
   1   5   6     3859.82     3681.83     70.06 o 
   2   5   6     1437.65     1606.28     45.33 o 
   3   5   6      179.43      220.90     22.02 o 
   4   5   6       11.83        8.45     19.68 o 
   5   5   6      122.58      137.87     14.25 o 
   6   5   6        9.52       43.67     11.46 o 
   7   5   6       66.01       67.88     14.78 o 
   8   5   6       10.33       26.47     26.77 o 
 -12   6   6        0.32      -23.38     25.64 o 
 -11   6   6        0.97      -21.12     22.78 o 
 -10   6   6       39.20       61.77     11.24 o 
  -9   6   6      206.82      200.54     19.53 o 
  -8   6   6       25.18       48.87     12.52 o 
  -7   6   6      123.90      112.15     12.75 o 
  -6   6   6      354.28      305.52     27.45 o 
  -5   6   6     2373.87     2530.02     58.90 o 
  -4   6   6     2313.67     2224.65     53.02 o 
  -3   6   6      119.19      134.40     12.67 o 
  -2   6   6       67.07       73.84      9.35 o 
  -1   6   6      318.01      351.83     23.68 o 
   0   6   6      462.74      432.68     26.85 o 
   1   6   6       14.10        2.87     17.57 o 
   2   6   6       64.83       45.93     11.92 o 
   3   6   6      357.24      384.49     27.98 o 
   4   6   6        2.32      -18.40     20.97 o 
   5   6   6      165.38      134.10     15.46 o 
   6   6   6       17.89      -11.16     23.61 o 
   7   6   6       12.03       27.00     23.46 o 
   8   6   6       99.99      134.62     16.14 o 
 -12   7   6        7.44       44.04     12.90 o 
 -11   7   6        4.02       21.72     23.61 o 
 -10   7   6      206.61      184.93     16.29 o 
  -9   7   6      295.45      303.34     21.19 o 
  -8   7   6      467.82      585.93     36.28 o 
  -7   7   6       31.65       46.31     12.60 o 
  -6   7   6      208.13      268.04     25.87 o 
  -5   7   6      751.91      850.43     35.75 o 
  -4   7   6       12.81       -8.97     19.08 o 
  -3   7   6     1009.97      993.80     36.50 o 
  -2   7   6      817.12      817.40     32.05 o 
  -1   7   6     1177.49     1227.38     40.95 o 
   0   7   6      136.18      138.81      9.19 o 
   1   7   6      101.97       89.15     11.24 o 
   2   7   6     1097.65     1085.14     42.46 o 
   3   7   6        6.25       15.46     20.59 o 
   4   7   6       17.61       21.12     23.38 o 
   5   7   6        0.62       14.03     22.17 o 
   6   7   6       14.76       34.39     23.91 o 
   7   7   6       52.44       77.91     15.01 o 
 -12   8   6       17.24       18.55     24.51 o 
 -11   8   6      125.07      132.44     16.97 o 
 -10   8   6       62.89       77.30     14.56 o 
  -9   8   6        9.17       -4.60     24.13 o 
  -8   8   6      442.00      436.68     34.24 o 
  -7   8   6      685.52      817.47     39.67 o 
  -6   8   6      252.42      205.97     18.33 o 
  -5   8   6      225.11      219.09     18.85 o 
  -4   8   6     1501.33     1558.32     47.59 o 
  -3   8   6      245.60      246.85     23.76 o 
  -2   8   6        6.56      -17.57     17.57 o 
  -1   8   6      152.49      168.71     15.61 o 
   0   8   6       33.02       24.06     19.04 o 
   1   8   6        0.71       -1.06     19.08 o 
   2   8   6     1174.30     1208.22     46.23 o 
   3   8   6      210.15      247.15     20.82 o 
   4   8   6       10.57       26.17     22.02 o 
   5   8   6      379.88      447.77     34.32 o 
   6   8   6      100.98       72.33     16.22 o 
   7   8   6       61.07       67.42     15.84 o 
 -11   9   6       48.37       46.91     14.78 o 
 -10   9   6       92.90       86.13     15.84 o 
  -9   9   6      244.64      249.04     21.27 o 
  -8   9   6      267.42      299.49     23.46 o 
  -7   9   6       66.75       74.97     13.35 o 
  -6   9   6       83.39      127.76     12.82 o 
  -5   9   6        6.95       -3.70     19.84 o 
  -4   9   6      113.80      119.24     12.75 o 
  -3   9   6       28.49      -11.84     21.27 o 
  -2   9   6        7.51       11.84     18.40 o 
  -1   9   6      157.14      135.30     13.80 o 
   0   9   6      302.56      309.90     20.40 o 
   1   9   6       89.40       98.80     13.58 o 
   2   9   6      141.61      170.98     15.61 o 
   3   9   6      403.51      390.97     33.86 o 
   4   9   6      575.70      559.46     40.42 o 
   5   9   6      307.39      317.44     25.49 o 
   6   9   6       49.02       35.37     25.64 o 
 -11  10   6        6.40       22.93     13.73 o 
 -10  10   6       11.53       15.39     22.70 o 
  -9  10   6        4.03        1.66     20.97 o 
  -8  10   6        0.68        3.32     20.66 o 
  -7  10   6      135.55      119.16     16.29 o 
  -6  10   6      273.35      252.13     21.65 o 
  -5  10   6       18.53        8.22     21.49 o 
  -4  10   6      162.42      143.52     14.48 o 
  -3  10   6        2.97       22.55     20.14 o 
  -2  10   6      332.47      300.92     29.64 o 
  -1  10   6      882.98      973.14     42.23 o 
   0  10   6      542.61      540.58     25.63 o 
   1  10   6       78.39       46.84     14.33 o 
   2  10   6      503.97      473.11     35.30 o 
   3  10   6       20.51        6.71     24.66 o 
   4  10   6       42.55      -16.22     26.62 o 
   5  10   6       54.17       38.99     27.98 o 
   6  10   6       84.31      111.85     16.89 o 
 -11  11   6       26.19       20.74     19.31 o 
 -10  11   6        0.39       -6.03     22.32 o 
  -9  11   6       20.68       16.97     23.15 o 
  -8  11   6       65.20       51.81     14.03 o 
  -7  11   6       98.97       90.73     15.08 o 
  -6  11   6       98.34      119.92     14.10 o 
  -5  11   6      145.16      152.27     15.16 o 
  -4  11   6      522.71      501.01     35.45 o 
  -3  11   6       43.42       10.18     22.85 o 
  -2  11   6       57.22       47.89     13.50 o 
  -1  11   6        5.07      -13.50     24.89 o 
   0  11   6      652.81      657.52     37.45 o 
   1  11   6      373.92      344.82     33.11 o 
   2  11   6      137.43      138.85     17.20 o 
   3  11   6       48.86       41.63     14.93 o 
   4  11   6      101.81      118.94     17.42 o 
   5  11   6       30.41      -25.04     29.11 o 
 -10  12   6        2.52      -25.64     25.64 o 
  -9  12   6       29.51       27.15     13.95 o 
  -8  12   6      136.46      146.46     16.97 o 
  -7  12   6       74.74       68.78     13.50 o 
  -6  12   6        0.41      -23.00     23.00 o 
  -5  12   6        6.93       26.10     22.85 o 
  -4  12   6      193.11      178.59     16.59 o 
  -3  12   6      179.49      160.64     16.14 o 
  -2  12   6      264.26      262.46     20.51 o 
  -1  12   6      441.40      405.38     37.33 o 
   0  12   6      525.73      401.75     61.24 o 
   1  12   6        2.53        0.15     21.80 o 
   2  12   6       26.11       13.05     25.72 o 
   3  12   6        2.94       15.69     25.72 o 
   4  12   6       26.67       16.67     25.49 o 
  -9  13   6        0.18      -23.15     23.68 o 
  -8  13   6       10.39        2.04     23.00 o 
  -7  13   6      174.68      175.65     17.80 o 
  -6  13   6      527.36      495.88     40.12 o 
  -5  13   6       73.24      100.76     15.16 o 
  -4  13   6        0.99       17.35     22.40 o 
  -3  13   6        0.51       -7.01     21.42 o 
  -2  13   6        3.36       12.14     21.57 o 
  -1  13   6       25.75       40.58     14.03 o 
   0  13   6        0.70      -17.15     17.15 o 
   1  13   6        3.10      -26.62     26.62 o 
   2  13   6        0.96      -12.22     23.68 o 
   3  13   6       10.74        6.49     28.89 o 
  -8  14   6       16.52       12.67     20.89 o 
  -7  14   6       40.49       51.66     14.93 o 
  -6  14   6        9.35      -15.61     27.91 o 
  -5  14   6       49.71      -15.39     27.60 o 
  -4  14   6       75.05       37.71     26.70 o 
  -3  14   6       68.76       53.47     15.23 o 
  -2  14   6        4.03       -7.69     25.27 o 
  -1  14   6       34.34       60.49     14.33 o 
   0  14   6       55.04       46.23     25.83 o 
   1  14   6       71.39      114.26     16.82 o 
  -6  15   6       23.30       33.71     25.19 o 
  -5  15   6       20.62       14.48     24.44 o 
  -4  15   6       19.10       -8.15     23.76 o 
  -3  15   6        4.08      -24.44     24.44 o 
  -2  15   6        1.02       10.41     22.63 o 
  -1  15   6       55.97       76.02     15.01 o 
  -1 -14   7       47.78       57.32     15.76 o 
   0 -14   7       11.40       -8.71     33.00 o 
   1 -14   7        2.63       19.01     25.87 o 
   2 -14   7        0.00        0.08     24.06 o 
  -4 -13   7        0.19       25.19     14.25 o 
  -3 -13   7       30.17       37.33     27.38 o 
  -2 -13   7        8.13      -10.18     26.10 o 
  -1 -13   7        0.39       25.79     24.74 o 
   0 -13   7      180.26      233.44     25.38 o 
   1 -13   7      317.71      357.79     26.10 o 
   2 -13   7      170.16      167.28     17.95 o 
   3 -13   7       51.75       54.75     14.93 o 
   4 -13   7       39.96       32.35     15.23 o 
  -5 -12   7      169.23      186.66     19.16 o 
  -4 -12   7      162.05      165.70     19.53 o 
  -3 -12   7       66.10       15.31     26.17 o 
  -2 -12   7       66.77       36.88     25.87 o 
  -1 -12   7      179.77      202.58     16.52 o 
   0 -12   7       62.07       86.92     39.93 o 
   1 -12   7        5.01      -14.25     24.29 o 
   2 -12   7       23.82        8.90     23.38 o 
   3 -12   7        2.32       27.83     22.40 o 
   4 -12   7       18.18       21.19     17.50 o 
   5 -12   7        2.05       18.18     24.66 o 
   6 -12   7       12.68       23.23     27.15 o 
  -6 -11   7      111.66      128.82     17.20 o 
  -5 -11   7       98.81      123.01     16.97 o 
  -4 -11   7        6.08      -11.09     26.55 o 
  -3 -11   7       10.16       -2.72     17.12 o 
  -2 -11   7        0.05       11.92     21.27 o 
  -1 -11   7       28.52       26.25     21.65 o 
   0 -11   7      193.64      181.72     11.33 o 
   1 -11   7      332.62      369.86     32.88 o 
   2 -11   7      151.91      205.52     19.16 o 
   3 -11   7       38.08       32.43     24.81 o 
   4 -11   7       10.72      -19.68     23.91 o 
   5 -11   7      120.04       76.25     16.29 o 
   6 -11   7       44.14       28.28     20.82 o 
  -7 -10   7        7.68      -12.37     26.55 o 
  -6 -10   7        4.69      -11.39     26.02 o 
  -5 -10   7      137.25      131.15     16.82 o 
  -4 -10   7      383.21      403.42     35.75 o 
  -3 -10   7      141.52      127.38     15.23 o 
  -2 -10   7       16.36       11.77     11.99 o 
  -1 -10   7      101.87       69.99     14.41 o 
   0 -10   7      127.66      138.63     10.53 o 
   1 -10   7      247.02      291.72     29.26 o 
   2 -10   7      196.97      216.76     20.97 o 
   3 -10   7       95.86      104.53     14.18 o 
   4 -10   7      378.96      421.44     32.73 o 
   5 -10   7      261.76      280.18     22.17 o 
   6 -10   7       11.88       33.11     24.74 o 
   7 -10   7       12.99      -29.41     29.41 o 
  -8  -9   7       86.59      125.95     16.59 o 
  -7  -9   7       37.72       63.13     15.23 o 
  -6  -9   7        9.88       -7.09     22.25 o 
  -5  -9   7      145.56      173.09     16.82 o 
  -4  -9   7      358.12      327.47     23.83 o 
  -3  -9   7       48.05       24.74     25.04 o 
  -2  -9   7        3.92        2.94     23.46 o 
  -1  -9   7       76.16       56.41     12.67 o 
   0  -9   7      132.77      138.22     10.12 o 
   1  -9   7      115.64      113.73     14.33 o 
   2  -9   7      123.31      125.95     14.18 o 
   3  -9   7      174.20      189.08     15.46 o 
   4  -9   7        9.07       24.59     20.97 o 
   5  -9   7       22.65       25.42     13.73 o 
   6  -9   7      331.31      321.74     23.30 o 
   7  -9   7      418.14      426.12     37.63 o 
   8  -9   7      102.19       88.99     16.67 o 
  -9  -8   7        0.39      -23.38     26.55 o 
  -8  -8   7        0.80        5.81     24.89 o 
  -7  -8   7        0.13       -0.15     25.04 o 
  -6  -8   7       21.40       26.32     23.98 o 
  -5  -8   7       29.52        0.08     23.30 o 
  -4  -8   7        0.17      -12.44     24.13 o 
  -3  -8   7      197.67      163.81     14.48 o 
  -2  -8   7       15.38       20.06     21.72 o 
  -1  -8   7       36.47       44.65     12.14 o 
   0  -8   7      553.20      536.67     24.25 o 
   1  -8   7     1498.83     1498.21     49.48 o 
   2  -8   7     1758.25     1682.08     54.83 o 
   3  -8   7      670.55      675.00     37.94 o 
   4  -8   7       17.64       16.89     21.19 o 
   5  -8   7        2.95       10.71     20.44 o 
   6  -8   7        1.82       26.10     20.74 o 
   7  -8   7       15.44        7.24     23.30 o 
   8  -8   7       13.55       34.39     13.20 o 
 -10  -7   7        9.61       24.13     25.57 o 
  -9  -7   7       37.00       47.67     16.29 o 
  -8  -7   7        0.33      -23.61     25.19 o 
  -7  -7   7        2.74       10.03     22.02 o 
  -6  -7   7       16.55        9.35     24.21 o 
  -5  -7   7      304.76      353.11     32.35 o 
  -4  -7   7     2119.50     2216.28     61.39 o 
  -3  -7   7     1404.82     1167.12     43.52 o 
  -2  -7   7        9.79       27.38     20.29 o 
  -1  -7   7      352.48      320.16     26.17 o 
   0  -7   7      243.16      238.48     15.95 o 
   1  -7   7       36.39       13.65     20.14 o 
   2  -7   7        5.12        6.34     13.88 o 
   3  -7   7      224.08      252.20     19.76 o 
   4  -7   7       73.87       85.75     13.80 o 
   5  -7   7        8.16       -5.66     18.93 o 
   6  -7   7        3.59       -3.24     23.08 o 
   7  -7   7       56.57       51.06     13.80 o 
   8  -7   7       33.18       67.95     13.95 o 
 -10  -6   7      110.39       89.30     16.44 o 
  -9  -6   7      308.71      306.28     24.74 o 
  -8  -6   7      255.51      291.80     21.80 o 
  -7  -6   7       84.20      108.98     15.39 o 
  -6  -6   7      145.18      108.53     15.69 o 
  -5  -6   7      650.96      605.24     36.35 o 
  -4  -6   7      793.04      829.39     37.26 o 
  -3  -6   7       16.89       15.16     17.80 o 
  -2  -6   7      786.07      643.93     32.05 o 
  -1  -6   7      572.88      648.46     29.87 o 
   0  -6   7       58.44       52.30      7.01 o 
   1  -6   7      480.46      539.40     28.21 o 
   2  -6   7      689.40      638.43     32.73 o 
   3  -6   7     1196.57     1312.90     45.33 o 
   4  -6   7      430.81      416.62     30.54 o 
   5  -6   7      101.47       97.59     13.65 o 
   6  -6   7       29.23        4.68     21.72 o 
   7  -6   7       37.00      -18.18     25.79 o 
   8  -6   7      232.96      238.63     22.40 o 
   9  -6   7       26.22       15.91     24.59 o 
 -11  -5   7       18.30       47.67     14.93 o 
 -10  -5   7      117.13      102.50     17.50 o 
  -9  -5   7        1.70       -3.62     25.49 o 
  -8  -5   7        2.81      -25.04     25.04 o 
  -7  -5   7      123.02      107.10     15.23 o 
  -6  -5   7      796.95      809.55     40.27 o 
  -5  -5   7      515.88      547.32     31.37 o 
  -4  -5   7       75.19       73.53     11.54 o 
  -3  -5   7     1612.65     1502.66     43.97 o 
  -2  -5   7     3018.39     2804.10     60.41 o 
  -1  -5   7       86.64       79.27      9.96 o 
   0  -5   7       14.80       -6.08     10.94 o 
   1  -5   7      115.57       98.87     10.86 o 
   2  -5   7      312.01      336.52     24.59 o 
   3  -5   7      205.56      267.14     24.96 o 
   4  -5   7       64.81       11.84     20.21 o 
   5  -5   7        6.58        1.21     19.46 o 
   6  -5   7       28.85       28.73     12.52 o 
   7  -5   7      167.54      172.03     15.23 o 
   8  -5   7      107.72       97.89     14.93 o 
   9  -5   7      217.09      215.10     19.23 o 
 -11  -4   7       25.70       12.29     27.45 o 
 -10  -4   7      148.77      146.92     17.87 o 
  -9  -4   7      288.82      305.98     30.62 o 
  -8  -4   7      217.47      201.67     17.04 o 
  -7  -4   7      407.44      392.86     32.05 o 
  -6  -4   7        2.77       13.12     20.97 o 
  -5  -4   7        5.11        8.07     12.67 o 
  -4  -4   7      146.35      133.34     13.35 o 
  -3  -4   7      223.74      197.15     19.68 o 
  -2  -4   7       16.77       10.78     15.61 o 
  -1  -4   7     1088.09      965.22     33.26 o 
   0  -4   7       55.86      119.50     14.59 o 
   1  -4   7       22.60       19.99     15.99 o 
   2  -4   7       59.19       30.70      9.58 o 
   3  -4   7      250.17      209.21     16.44 o 
   4  -4   7      536.75      636.54     33.86 o 
   5  -4   7        9.61       13.80     18.85 o 
   6  -4   7      361.29      357.56     31.37 o 
   7  -4   7      112.63      162.91     15.46 o 
   8  -4   7       57.89       70.06     14.41 o 
   9  -4   7       85.78       84.77     16.37 o 
 -11  -3   7       10.72      -15.16     27.91 o 
 -10  -3   7      101.52      126.63     15.91 o 
  -9  -3   7      347.60      347.31     34.69 o 
  -8  -3   7       68.89       37.86     12.67 o 
  -7  -3   7      127.76      122.48     14.03 o 
  -6  -3   7      454.02      390.07     28.36 o 
  -5  -3   7       28.51        6.86     17.35 o 
  -4  -3   7      189.56      249.34     20.59 o 
  -3  -3   7        3.00       16.14     14.78 o 
  -2  -3   7     1390.90     1125.64     33.71 o 
  -1  -3   7      442.28      332.45     21.72 o 
   0  -3   7      628.43      698.02     62.37 o 
   1  -3   7     1092.63     1030.91     35.22 o 
   2  -3   7     1049.54     1008.43     35.52 o 
   3  -3   7     1180.37     1344.80     41.63 o 
   4  -3   7      938.22      974.57     38.39 o 
   5  -3   7      116.89      147.75     13.88 o 
   6  -3   7      142.34      160.64     14.93 o 
   7  -3   7      313.66      267.59     21.34 o 
   8  -3   7       81.67       60.86     15.16 o 
   9  -3   7      100.24       26.85     27.98 o 
 -12  -2   7       52.97       76.10     16.14 o 
 -11  -2   7      100.57       84.17     16.37 o 
 -10  -2   7        0.76       11.61     21.80 o 
  -9  -2   7       31.07       49.55     11.39 o 
  -8  -2   7       21.86       19.68     23.38 o 
  -7  -2   7      420.02      363.07     30.09 o 
  -6  -2   7      271.81      224.75     22.55 o 
  -5  -2   7        8.50      -15.69     15.69 o 
  -4  -2   7        2.15        9.96      7.92 o 
  -3  -2   7     1683.36     1789.93     43.44 o 
  -2  -2   7     5049.25     4628.64     75.27 o 
  -1  -2   7       56.35       46.08      8.22 o 
   0  -2   7      417.75      479.28     16.11 o 
   1  -2   7        7.40      -13.58     13.58 o 
   2  -2   7      344.15      291.42     21.72 o 
   3  -2   7       43.52       30.54      9.43 o 
   4  -2   7     1100.67     1059.42     39.22 o 
   5  -2   7     1243.18     1329.42     46.61 o 
   6  -2   7      268.04      260.80     20.59 o 
   7  -2   7       49.45       59.66     12.75 o 
   8  -2   7       66.47       47.97     14.48 o 
   9  -2   7      100.66      113.51     15.84 o 
 -12  -1   7       55.79       58.45     14.78 o 
 -11  -1   7       15.99       19.23     23.15 o 
 -10  -1   7       16.41        1.43     22.40 o 
  -9  -1   7        8.53       22.78     20.36 o 
  -8  -1   7        1.20      -10.86     20.97 o 
  -7  -1   7      266.18      289.08     25.04 o 
  -6  -1   7        0.85       13.58     11.31 o 
  -5  -1   7       76.03       49.48      9.28 o 
  -4  -1   7      162.12      150.76     11.84 o 
  -3  -1   7      240.31      195.11     16.97 o 
  -2  -1   7      793.95      761.94     56.64 o 
  -1  -1   7     3085.05     2914.89     38.53 o 
   0  -1   7     3290.51     3539.19    218.75 o 
   1  -1   7       73.78      107.70     10.63 o 
   2  -1   7       19.74       -4.22     15.01 o 
   3  -1   7      360.02      308.99     23.98 o 
   4  -1   7      728.44      695.74     32.28 o 
   5  -1   7        6.29      -10.71     18.55 o 
   6  -1   7      125.64      139.98     14.33 o 
   7  -1   7      193.39      208.31     19.31 o 
   8  -1   7        1.80       -8.52     22.32 o 
   9  -1   7      118.86      107.25     16.52 o 
 -12   0   7        0.42       -9.65     24.51 o 
 -11   0   7        0.11      -17.12     22.40 o 
 -10   0   7       96.39       79.64     12.44 o 
  -9   0   7       68.43       -5.35     23.98 o 
  -8   0   7        0.50       -7.69     18.85 o 
  -7   0   7      639.95      679.00     32.51 o 
  -6   0   7     2616.44     2372.77     54.91 o 
  -5   0   7     2104.39     1749.13     43.37 o 
  -4   0   7      595.23      590.84     25.34 o 
  -3   0   7      498.09      557.10     53.17 o 
  -2   0   7     6576.07     6390.02    109.51 o 
  -1   0   7     2545.39     2756.54    116.18 o 
   0   0   7      247.99      173.49     12.75 o 
   1   0   7     1474.61     1578.76     39.82 o 
   2   0   7      576.32      759.70     29.49 o 
   3   0   7      450.89      502.07     26.85 o 
   4   0   7       92.74      100.01     11.16 o 
   5   0   7      179.06      135.60     13.50 o 
   6   0   7      191.86      197.75     19.68 o 
   7   0   7      136.15      139.75     15.46 o 
   8   0   7      283.38      285.84     22.02 o 
   9   0   7       74.20       36.88     28.43 o 
 -12   1   7       47.23        7.39     26.77 o 
 -11   1   7      115.79       99.78     14.48 o 
 -10   1   7       66.44       88.39     10.71 o 
  -9   1   7       26.72       14.63     21.04 o 
  -8   1   7      273.25      246.09     17.42 o 
  -7   1   7     1178.12     1153.77     40.12 o 
  -6   1   7      430.61      362.84     24.81 o 
  -5   1   7       29.65       47.59      8.75 o 
  -4   1   7     1083.37      933.84     30.47 o 
  -3   1   7       58.20       57.10      5.47 o 
  -2   1   7      174.76      238.81     12.35 o 
  -1   1   7      672.11      582.30     36.13 o 
   0   1   7      267.17      258.14     13.44 o 
   1   1   7     1181.42     1311.92     35.98 o 
   2   1   7      396.82      356.66     23.61 o 
   3   1   7       53.56       47.89     10.03 o 
   4   1   7      198.37      212.00     16.29 o 
   5   1   7      900.05      809.70     38.01 o 
   6   1   7      439.97      451.01     33.49 o 
   7   1   7      362.03      295.42     23.83 o 
   8   1   7       31.59       21.19     23.53 o 
   9   1   7        0.47       25.49     25.94 o 
 -12   2   7      157.38      157.17     17.42 o 
 -11   2   7       66.27       64.33     14.78 o 
 -10   2   7       18.32       26.92     19.76 o 
  -9   2   7      174.95      205.37     17.87 o 
  -8   2   7       78.00       97.44     10.86 o 
  -7   2   7      145.78      118.79     11.31 o 
  -6   2   7      377.59      469.26     26.17 o 
  -5   2   7     2020.67     1853.66     45.63 o 
  -4   2   7     1193.95     1055.12     32.28 o 
  -3   2   7     1175.57     1190.73     23.57 o 
  -2   2   7      105.84      111.50      7.56 o 
  -1   2   7      952.06     1416.81     73.23 o 
   0   2   7     1895.01     1938.37     71.69 o 
   1   2   7     1179.42     1027.97     33.03 o 
   2   2   7      160.12      158.53     12.90 o 
   3   2   7        3.53       18.55     16.59 o 
   4   2   7      152.78      170.90     15.76 o 
   5   2   7      127.92      124.44     13.58 o 
   6   2   7      107.20       81.68     13.27 o 
   7   2   7      361.58      396.78     35.60 o 
   8   2   7      276.84      269.02     23.30 o 
   9   2   7        1.38       19.84     24.44 o 
 -12   3   7       46.71       39.97     13.88 o 
 -11   3   7      169.22      181.46     16.14 o 
 -10   3   7      257.59      245.87     19.99 o 
  -9   3   7      434.42      461.11     31.68 o 
  -8   3   7       63.50       73.31     11.84 o 
  -7   3   7       85.26       75.34     11.39 o 
  -6   3   7     2973.87     3150.57     65.46 o 
  -5   3   7     1218.71     1027.59     35.67 o 
  -4   3   7      125.78      182.97     17.80 o 
  -3   3   7      585.12      541.89     23.68 o 
  -2   3   7     1231.95     1237.45     83.49 o 
  -1   3   7      807.73      777.73     28.81 o 
   0   3   7       24.04       59.51     23.12 o 
   1   3   7      986.07      799.75     30.62 o 
   2   3   7     1713.30     1766.32     47.06 o 
   3   3   7     2148.33     2340.87     57.85 o 
   4   3   7      248.28      286.44     18.63 o 
   5   3   7      648.24      653.81     35.45 o 
   6   3   7      712.21      709.32     37.41 o 
   7   3   7      364.04      385.17     37.41 o 
   8   3   7       32.50       14.78     26.40 o 
 -12   4   7       57.81       48.34     15.16 o 
 -11   4   7      119.57      129.57     15.31 o 
 -10   4   7       25.32       19.91     24.36 o 
  -9   4   7      386.60      409.60     31.98 o 
  -8   4   7      201.31      195.94     17.87 o 
  -7   4   7      148.27      115.24     12.97 o 
  -6   4   7      248.03      238.48     21.57 o 
  -5   4   7       72.62       90.73     10.26 o 
  -4   4   7      916.09      979.02     33.11 o 
  -3   4   7      372.54      306.66     20.06 o 
  -2   4   7     1329.77     1396.77     37.41 o 
  -1   4   7      884.75      873.89     30.92 o 
   0   4   7     2616.35     2751.88     44.57 o 
   1   4   7      755.28      693.18     29.49 o 
   2   4   7     1124.53     1116.89     39.44 o 
   3   4   7      154.68      173.77     15.61 o 
   4   4   7       19.56      -19.68     20.82 o 
   5   4   7       15.24       32.88     12.37 o 
   6   4   7        7.73        7.62     21.19 o 
   7   4   7        8.85       20.44     21.72 o 
   8   4   7      109.29       92.46     15.61 o 
 -12   5   7        4.16      -26.77     26.77 o 
 -11   5   7        4.98       10.48     21.72 o 
 -10   5   7       61.63       60.71     11.69 o 
  -9   5   7        1.37      -21.72     21.72 o 
  -8   5   7      202.35      200.92     18.63 o 
  -7   5   7      104.34       93.52     12.67 o 
  -6   5   7      725.60      716.18     33.18 o 
  -5   5   7      446.28      445.05     25.79 o 
  -4   5   7     1533.92     1469.17     41.93 o 
  -3   5   7     1747.42     1643.31     42.61 o 
  -2   5   7        0.70       18.03     14.33 o 
  -1   5   7      119.52      131.08     13.12 o 
   0   5   7       60.31       46.14      9.01 o 
   1   5   7      316.01      301.30     25.49 o 
   2   5   7      292.93      304.85     26.32 o 
   3   5   7      337.37      317.06     26.47 o 
   4   5   7      430.87      431.25     30.85 o 
   5   5   7      198.67      257.26     19.16 o 
   6   5   7       16.77        4.83     23.15 o 
   7   5   7       50.98       69.61     15.01 o 
   8   5   7       44.97       75.87     15.46 o 
 -12   6   7       28.46      -21.65     26.02 o 
 -11   6   7        8.17       28.73     21.42 o 
 -10   6   7      137.49      139.83     14.78 o 
  -9   6   7      476.45      494.68     34.54 o 
  -8   6   7      116.06      105.81     13.80 o 
  -7   6   7       10.57        8.60     21.95 o 
  -6   6   7      819.74      752.16     34.39 o 
  -5   6   7      573.70      638.20     30.54 o 
  -4   6   7       97.94      100.01     10.94 o 
  -3   6   7      351.44      379.13     23.61 o 
  -2   6   7      833.50      795.68     31.60 o 
  -1   6   7      248.05      274.38     23.46 o 
   0   6   7      685.74      696.54     36.99 o 
   1   6   7     1339.36     1433.12     44.12 o 
   2   6   7     1296.22     1396.09     46.76 o 
   3   6   7      105.50      106.12     13.65 o 
   4   6   7        5.95      -23.46     23.46 o 
   5   6   7        0.28      -23.83     23.83 o 
   6   6   7      177.37      159.21     16.29 o 
   7   6   7      217.34      209.97     18.33 o 
 -12   7   7        0.14       -4.00     22.48 o 
 -11   7   7      103.17       83.79     15.16 o 
 -10   7   7        0.06        8.60     19.61 o 
  -9   7   7      242.04      247.22     21.57 o 
  -8   7   7      739.87      750.20     40.12 o 
  -7   7   7      383.63      409.08     31.15 o 
  -6   7   7      152.83      191.41     16.59 o 
  -5   7   7     1147.81     1237.41     43.89 o 
  -4   7   7     2170.95     2384.61     57.70 o 
  -3   7   7      623.19      644.46     31.07 o 
  -2   7   7       36.32       34.01     10.18 o 
  -1   7   7      207.38      202.12     15.39 o 
   0   7   7      385.68      399.30     19.93 o 
   1   7   7       11.47       16.82     10.63 o 
   2   7   7      272.86      315.25     28.81 o 
   3   7   7      161.84      141.41     14.18 o 
   4   7   7      164.02      145.33     14.56 o 
   5   7   7      114.42      140.51     15.46 o 
   6   7   7        0.85      -26.32     26.32 o 
   7   7   7        1.69        5.96     23.68 o 
 -12   8   7        0.34      -23.46     23.46 o 
 -11   8   7       58.68       28.96     26.55 o 
 -10   8   7      212.60      190.89     16.29 o 
  -9   8   7      329.61      343.46     24.06 o 
  -8   8   7      308.42      400.55     31.98 o 
  -7   8   7       16.32       31.98     22.25 o 
  -6   8   7        5.72        6.49     20.44 o 
  -5   8   7        3.51      -15.76     19.08 o 
  -4   8   7        6.20       21.87     18.25 o 
  -3   8   7      185.86      194.73     17.04 o 
  -2   8   7      428.16      470.39     29.94 o 
  -1   8   7      231.88      247.90     23.00 o 
   0   8   7      254.63      216.21     12.89 o 
   1   8   7       10.33       18.85     20.74 o 
   2   8   7       71.18       60.49     13.42 o 
   3   8   7       41.90       26.55     23.98 o 
   4   8   7     1057.24      961.60     47.51 o 
   5   8   7      197.21      239.68     22.48 o 
   6   8   7        0.86      -25.94     25.94 o 
 -11   9   7        1.02        4.00     23.91 o 
 -10   9   7       17.82       -0.08     24.51 o 
  -9   9   7       24.77       25.64     22.32 o 
  -8   9   7       74.60       77.53     13.95 o 
  -7   9   7      377.06      300.85     29.56 o 
  -6   9   7      113.29      128.14     14.63 o 
  -5   9   7       87.65       87.03     13.35 o 
  -4   9   7        1.79       21.04     10.94 o 
  -3   9   7        8.01       18.93     11.16 o 
  -2   9   7      392.02      501.39     31.00 o 
  -1   9   7      399.86      377.47     31.22 o 
   0   9   7      233.67      250.07     13.74 o 
   1   9   7     1029.56     1007.68     44.42 o 
   2   9   7      392.60      383.43     33.03 o 
   3   9   7      115.83      117.81     14.33 o 
   4   9   7        0.14      -11.99     24.36 o 
   5   9   7       32.65       31.68     15.61 o 
   6   9   7       92.64       91.71     16.59 o 
 -11  10   7       29.46      -16.82     29.41 o 
 -10  10   7       16.56       -2.04     17.72 o 
  -9  10   7       39.46       43.82     14.48 o 
  -8  10   7      107.71      122.71     15.16 o 
  -7  10   7       86.29       88.47     14.03 o 
  -6  10   7        4.70        4.37     21.80 o 
  -5  10   7        0.48       11.46     19.31 o 
  -4  10   7      209.80      222.11     19.84 o 
  -3  10   7      503.27      534.50     34.92 o 
  -2  10   7       17.17       10.78     22.70 o 
  -1  10   7        9.50      -16.59     24.29 o 
   0  10   7      414.31      365.05     24.55 o 
   1  10   7       51.58       32.88     14.18 o 
   2  10   7      250.00      291.72     21.34 o 
   3  10   7       67.32       77.23     15.39 o 
   4  10   7       92.45       71.12     15.84 o 
   5  10   7       60.58       30.47     29.19 o 
 -10  11   7        0.82      -16.29     23.68 o 
  -9  11   7       61.75       47.51     14.86 o 
  -8  11   7       68.19       77.15     15.01 o 
  -7  11   7       14.30      -25.57     25.57 o 
  -6  11   7      115.46      117.50     15.16 o 
  -5  11   7        0.88        0.00     20.44 o 
  -4  11   7       92.81       98.20     14.93 o 
  -3  11   7      296.69      307.33     30.47 o 
  -2  11   7      189.57      189.68     16.06 o 
  -1  11   7      737.91      709.62     39.90 o 
   0  11   7      460.58      469.25     31.00 o 
   1  11   7      110.43       96.69     15.61 o 
   2  11   7       13.64       12.44     24.13 o 
   3  11   7        1.61      -11.39     23.98 o 
   4  11   7       11.53       10.26     25.72 o 
 -10  12   7        0.16      -23.61     23.61 o 
  -9  12   7        0.25      -24.74     24.74 o 
  -8  12   7       21.65       13.35     27.08 o 
  -7  12   7      241.20      233.95     21.80 o 
  -6  12   7      157.13      166.22     17.04 o 
  -5  12   7      289.12      376.80     32.35 o 
  -4  12   7      161.01      204.76     16.89 o 
  -3  12   7       41.39       58.45     13.20 o 
  -2  12   7       27.54       16.37     26.10 o 
  -1  12   7       34.86       39.82     14.41 o 
   0  12   7       31.51       27.46      9.73 o 
   1  12   7       64.12       87.18     14.63 o 
   2  12   7       33.64       18.40     14.48 o 
   3  12   7        0.94      -24.44     26.02 o 
  -9  13   7       10.55       27.53     26.62 o 
  -8  13   7       55.18       68.41     14.78 o 
  -7  13   7      110.71      148.58     17.50 o 
  -6  13   7       13.74        7.54     26.70 o 
  -5  13   7      235.48      281.47     21.42 o 
  -4  13   7       73.04       97.89     14.10 o 
  -3  13   7       29.44       16.22     21.72 o 
  -2  13   7       69.25       66.82     14.93 o 
  -1  13   7      113.32      104.91     16.22 o 
   0  13   7       50.96       41.99     12.95 o 
   1  13   7        1.56       -4.00     26.02 o 
   2  13   7        2.82      -24.74     24.74 o 
  -8  14   7        1.97       -2.11     25.72 o 
  -7  14   7       93.01       83.26     16.74 o 
  -6  14   7      194.55      234.33     22.48 o 
  -5  14   7       11.04       19.61     23.30 o 
  -4  14   7        2.17       23.30     22.70 o 
  -3  14   7        0.68       -9.58     22.78 o 
  -2  14   7        5.50       -3.85     23.83 o 
  -1  14   7       42.33       56.87     13.95 o 
   0  14   7       28.33       31.74     12.84 o 
  -6  15   7        0.12      -25.94     25.94 o 
  -5  15   7        3.59        8.30     22.40 o 
  -4  15   7        5.79       29.26     22.55 o 
  -3  15   7        5.92       33.41     24.44 o 
  -2  15   7        3.30      -25.34     27.00 o 
  -3 -13   8       23.13      -23.30     28.73 o 
  -2 -13   8       68.01       87.56     15.39 o 
  -1 -13   8      122.68      113.58     18.03 o 
   0 -13   8       74.92       91.34     11.65 o 
   1 -13   8        2.62      -27.38     27.38 o 
   2 -13   8        0.05       -1.96     24.51 o 
   3 -13   8        4.35        4.07     25.87 o 
  -5 -12   8       49.36       85.90     16.06 o 
  -4 -12   8        1.67       22.63     22.93 o 
  -3 -12   8        1.06       21.72     20.97 o 
  -2 -12   8       19.42      -25.79     25.79 o 
  -1 -12   8        6.70       21.34     12.37 o 
   0 -12   8      141.94      142.99     12.13 o 
   1 -12   8      202.82      197.45     17.57 o 
   2 -12   8       75.93      100.68     14.48 o 
   3 -12   8        1.55      -26.32     26.32 o 
   4 -12   8        7.52       10.11     23.46 o 
   5 -12   8       71.26       33.49     30.09 o 
  -6 -11   8       25.53       16.82     29.72 o 
  -5 -11   8       87.99       98.12     16.74 o 
  -4 -11   8      173.70      185.38     18.18 o 
  -3 -11   8       48.59       59.36     14.25 o 
  -2 -11   8       15.90       15.91     22.10 o 
  -1 -11   8      151.70      178.74     16.59 o 
   0 -11   8      154.55      181.57     11.30 o 
   1 -11   8       13.88      -25.27     25.27 o 
   2 -11   8        0.38       20.97     21.27 o 
   3 -11   8        1.88       21.49     20.66 o 
   4 -11   8       20.34       26.02     22.48 o 
   5 -11   8        2.90       -9.80     23.46 o 
   6 -11   8        2.02       14.48     24.29 o 
  -7 -10   8      111.28      150.39     18.33 o 
  -6 -10   8       65.00       29.19     28.58 o 
  -5 -10   8      136.14      161.02     17.20 o 
  -4 -10   8      137.27      146.77     16.06 o 
  -3 -10   8       43.61       35.22     14.71 o 
  -2 -10   8       27.38       29.41     13.20 o 
  -1 -10   8        2.46       -9.35     21.65 o 
   0 -10   8       10.06       -5.09     15.54 o 
   1 -10   8       29.14       46.68     12.37 o 
   2 -10   8       58.61       54.53     13.58 o 
   3 -10   8       22.20        9.96     23.00 o 
   4 -10   8        7.58       22.55     23.30 o 
   5 -10   8      293.92      223.24     17.80 o 
   6 -10   8      332.19      366.16     36.28 o 
  -8  -9   8        6.80        8.45     27.68 o 
  -7  -9   8        6.53       17.50     23.68 o 
  -6  -9   8        4.70       19.99     21.72 o 
  -5  -9   8        0.34        8.60     24.96 o 
  -4  -9   8        0.67      -26.25     26.25 o 
  -3  -9   8        1.92       -6.11     22.70 o 
  -2  -9   8        0.74       21.72     20.36 o 
  -1  -9   8       28.01        1.36     21.87 o 
   0  -9   8       65.52       83.54      9.28 o 
   1  -9   8      772.56      710.53     37.11 o 
   2  -9   8      465.03      473.94     33.11 o 
   3  -9   8       11.50        7.69     19.91 o 
   4  -9   8       68.04       30.77     24.74 o 
   5  -9   8      154.58      216.68     19.99 o 
   6  -9   8       90.89       91.48     16.22 o 
   7  -9   8        6.13        1.96     26.55 o 
  -9  -8   8      105.15      131.15     18.10 o 
  -8  -8   8       12.21       12.07     27.38 o 
  -7  -8   8        0.55       18.25     23.98 o 
  -6  -8   8      120.22      162.68     16.22 o 
  -5  -8   8      257.32      217.74     20.66 o 
  -4  -8   8      424.61      401.83     33.86 o 
  -3  -8   8       20.87        1.58     22.70 o 
  -2  -8   8       59.92       69.08     12.44 o 
  -1  -8   8       69.84       73.76     12.60 o 
   0  -8   8      368.60      338.76     20.88 o 
   1  -8   8       89.89       92.01     14.10 o 
   2  -8   8        0.29      -20.36     23.00 o 
   3  -8   8      161.30      177.16     15.46 o 
   4  -8   8      135.64      132.96     15.39 o 
   5  -8   8      115.20       95.71     14.10 o 
   6  -8   8      124.97      107.85     15.31 o 
   7  -8   8       93.49      115.01     15.84 o 
   8  -8   8      111.41      133.34     16.59 o 
  -9  -7   8       22.51      -24.44     28.58 o 
  -8  -7   8       43.81       25.34     14.56 o 
  -7  -7   8       55.33       51.36     14.78 o 
  -6  -7   8       23.14       31.75     13.73 o 
  -5  -7   8      387.85      405.15     23.98 o 
  -4  -7   8       92.36       69.08     14.03 o 
  -3  -7   8      332.70      366.46     28.73 o 
  -2  -7   8      187.11      215.17     17.42 o 
  -1  -7   8      682.79      617.84     33.11 o 
   0  -7   8      707.32      780.25    102.12 o 
   1  -7   8     1323.47     1362.75     47.82 o 
   2  -7   8     2553.40     2315.23     61.84 o 
   3  -7   8     1091.76     1107.99     44.95 o 
   4  -7   8        6.20        7.24     18.63 o 
   5  -7   8       54.15       70.29     12.67 o 
   6  -7   8       32.95       48.49     13.05 o 
   7  -7   8       71.48       83.11     14.10 o 
   8  -7   8       43.78       54.75     14.48 o 
 -10  -6   8       10.13       17.12     28.66 o 
  -9  -6   8        0.65      -13.42     27.45 o 
  -8  -6   8       21.37      -24.59     25.64 o 
  -7  -6   8       92.72      114.56     15.46 o 
  -6  -6   8       43.65        8.67     24.81 o 
  -5  -6   8       15.53       -5.13     24.59 o 
  -4  -6   8      794.21      778.63     38.39 o 
  -3  -6   8      556.73      615.72     30.92 o 
  -2  -6   8      904.77      873.43     36.05 o 
  -1  -6   8       64.06       63.05     11.01 o 
   0  -6   8        1.55       -3.23     12.31 o 
   1  -6   8      346.70      322.34     28.13 o 
   2  -6   8       82.96       49.10     12.29 o 
   3  -6   8       30.00       31.98     11.77 o 
   4  -6   8       99.22       95.71     13.50 o 
   5  -6   8        9.54        1.36     20.89 o 
   6  -6   8       45.67       22.40     24.13 o 
   7  -6   8        2.63       -1.58     21.27 o 
   8  -6   8       49.37       46.01     14.63 o 
 -11  -5   8        3.60       13.20     27.83 o 
 -10  -5   8       77.78       45.93     17.80 o 
  -9  -5   8      386.56      394.14     36.13 o 
  -8  -5   8      250.85      237.50     22.17 o 
  -7  -5   8      197.19      220.53     21.04 o 
  -6  -5   8      115.94      112.83     15.23 o 
  -5  -5   8      426.48      467.68     31.98 o 
  -4  -5   8      634.65      571.53     32.66 o 
  -3  -5   8       11.28        3.17     19.68 o 
  -2  -5   8      153.40      158.61     14.48 o 
  -1  -5   8      855.36      790.85     33.26 o 
   0  -5   8      609.79      620.62     43.33 o 
   1  -5   8       42.43       39.82      9.96 o 
   2  -5   8       45.35       79.57     11.24 o 
   3  -5   8       17.47       10.63     19.76 o 
   4  -5   8       18.82       14.10     21.19 o 
   5  -5   8       47.45       74.44     12.82 o 
   6  -5   8      468.52      440.68     32.96 o 
   7  -5   8       89.78       39.14     26.32 o 
   8  -5   8      225.14      247.45     18.85 o 
 -11  -4   8       27.60       32.66     15.69 o 
 -10  -4   8       99.55      132.66     16.37 o 
  -9  -4   8       33.30       36.80     28.28 o 
  -8  -4   8       79.87       72.78     12.52 o 
  -7  -4   8      181.96      294.89     28.28 o 
  -6  -4   8      953.72      857.52     38.31 o 
  -5  -4   8      176.92      136.89     12.52 o 
  -4  -4   8      326.08      351.68     25.04 o 
  -3  -4   8      267.00      235.16     15.76 o 
  -2  -4   8      361.07      420.24     24.59 o 
  -1  -4   8     1104.44      883.77     33.71 o 
   0  -4   8      877.51      955.76     80.85 o 
   1  -4   8       61.77       72.10     10.41 o 
   2  -4   8     1449.59     1595.12     46.99 o 
   3  -4   8     1966.84     1826.73     52.57 o 
   4  -4   8        3.03       20.74     19.46 o 
   5  -4   8       13.25       36.20     12.37 o 
   6  -4   8        5.06      -13.50     20.66 o 
   7  -4   8       50.81       91.26     12.90 o 
   8  -4   8       36.70       29.19     14.10 o 
   9  -4   8       71.28       54.15     17.20 o 
 -11  -3   8       58.40       41.63     28.13 o 
 -10  -3   8      108.01      101.82     17.65 o 
  -9  -3   8      116.39      120.52     14.03 o 
  -8  -3   8      257.84      224.37     21.65 o 
  -7  -3   8      728.90      761.13     39.29 o 
  -6  -3   8       58.31       27.45     19.08 o 
  -5  -3   8       13.97        6.26      9.96 o 
  -4  -3   8       24.59       20.89     15.99 o 
  -3  -3   8      147.78      154.76     12.97 o 
  -2  -3   8       31.88       46.16      8.60 o 
  -1  -3   8        0.19       -3.17     14.71 o 
   0  -3   8      229.90      251.92     19.80 o 
   1  -3   8       17.19       43.37      8.75 o 
   2  -3   8       36.72       20.14     10.56 o 
   3  -3   8       48.56       80.02     12.29 o 
   4  -3   8     1488.88     1569.86     49.85 o 
   5  -3   8      851.02      835.72     39.82 o 
   6  -3   8      607.46      629.07     39.14 o 
   7  -3   8        3.84      -16.59     23.68 o 
   8  -3   8       99.21       91.63     15.08 o 
   9  -3   8       78.10       91.26     16.37 o 
 -12  -2   8       82.98      100.01     17.04 o 
 -11  -2   8        0.48      -11.31     26.85 o 
 -10  -2   8       40.23       24.36     25.11 o 
  -9  -2   8       57.06       50.53     12.75 o 
  -8  -2   8      202.50      238.48     19.76 o 
  -7  -2   8       34.20       26.77     11.61 o 
  -6  -2   8      150.33      164.04     15.08 o 
  -5  -2   8      103.84       92.84     10.94 o 
  -4  -2   8       45.77       48.80      8.90 o 
  -3  -2   8      402.30      490.30     24.51 o 
  -2  -2   8      407.14      401.99     23.30 o 
  -1  -2   8      894.03      794.54     29.64 o 
   0  -2   8     2231.43     2161.43     35.09 o 
   1  -2   8     2515.97     2788.11     58.75 o 
   2  -2   8     1209.54     1397.22     43.22 o 
   3  -2   8     1739.27     1775.98     50.08 o 
   4  -2   8      300.72      282.60     27.45 o 
   5  -2   8       16.07       28.66     23.15 o 
   6  -2   8      242.61      194.21     15.84 o 
   7  -2   8      117.48      154.31     14.33 o 
   8  -2   8        2.19      -16.44     23.08 o 
   9  -2   8       39.53       53.02     14.63 o 
 -12  -1   8       19.61        7.92     25.94 o 
 -11  -1   8        0.48       30.32     21.72 o 
 -10  -1   8        0.17      -23.00     23.00 o 
  -9  -1   8        7.89        1.66     23.38 o 
  -8  -1   8      133.04      115.47     12.14 o 
  -7  -1   8      321.27      314.73     27.08 o 
  -6  -1   8      269.41      301.23     23.76 o 
  -5  -1   8      251.54      233.35     21.42 o 
  -4  -1   8      124.97       73.16      8.97 o 
  -3  -1   8      913.08      810.68     29.87 o 
  -2  -1   8     2180.37     2193.20     48.65 o 
  -1  -1   8     1263.80     1164.85     34.69 o 
   0  -1   8      115.01       96.56      6.53 o 
   1  -1   8       24.69       14.48     14.03 o 
   2  -1   8       13.21        4.68     14.56 o 
   3  -1   8      144.15      145.94     11.69 o 
   4  -1   8      707.02      758.64     35.22 o 
   5  -1   8        1.38      -21.34     21.34 o 
   6  -1   8       25.54       -3.02     19.46 o 
   7  -1   8      161.45      185.53     16.52 o 
   8  -1   8       17.22        5.43     24.29 o 
   9  -1   8        6.49       16.44     25.64 o 
 -12   0   8       25.03       36.65     26.17 o 
 -11   0   8       55.76       34.84     15.16 o 
 -10   0   8      154.17      138.62     15.01 o 
  -9   0   8       68.21       88.39     12.52 o 
  -8   0   8       15.43       22.25      9.65 o 
  -7   0   8      847.68      720.56     32.66 o 
  -6   0   8      242.12      225.73     16.44 o 
  -5   0   8      123.99       89.90      9.96 o 
  -4   0   8      391.34      484.72     24.89 o 
  -3   0   8      436.48      335.99     20.97 o 
  -2   0   8     1024.33      941.16     30.70 o 
  -1   0   8     6085.75     6778.40    100.53 o 
   0   0   8     4945.39     5550.84     62.56 o 
   1   0   8       94.89       55.28      8.82 o 
   2   0   8       74.10       79.79     10.41 o 
   3   0   8        9.38       -8.30     17.87 o 
   4   0   8       32.20       27.98     20.89 o 
   5   0   8      142.49      144.81     14.33 o 
   6   0   8       61.31       56.34     14.03 o 
   7   0   8       37.27       31.15     26.47 o 
   8   0   8        0.76        3.85     24.36 o 
   9   0   8        6.10        2.11     27.08 o 
 -12   1   8       94.59      114.56     15.39 o 
 -11   1   8        3.25       30.09     23.15 o 
 -10   1   8       75.27       63.80     11.16 o 
  -9   1   8        0.70      -10.41     22.17 o 
  -8   1   8      240.19      178.67     16.29 o 
  -7   1   8      146.17      141.86     12.44 o 
  -6   1   8     2163.69     1859.92     49.32 o 
  -5   1   8     2091.41     2070.57     49.63 o 
  -4   1   8     3499.54     3396.67     63.80 o 
  -3   1   8       54.88       -6.79     14.25 o 
  -2   1   8      142.13      157.70     12.90 o 
  -1   1   8      910.94     1011.75     32.96 o 
   0   1   8     2725.48     2732.89     95.10 o 
   1   1   8      286.20      271.21     21.04 o 
   2   1   8       16.27        6.64     16.59 o 
   3   1   8       37.82       17.87     18.63 o 
   4   1   8      397.30      404.40     30.47 o 
   5   1   8        2.18      -20.97     20.97 o 
   6   1   8      201.78      178.29     15.23 o 
   7   1   8      490.24      457.04     36.58 o 
   8   1   8      197.98      160.12     18.63 o 
 -12   2   8       43.05       43.89     14.48 o 
 -11   2   8      139.26      148.20     15.76 o 
 -10   2   8       96.89      117.50     11.99 o 
  -9   2   8       22.59       25.34     21.19 o 
  -8   2   8       15.85       37.79     11.31 o 
  -7   2   8      828.49      744.16     34.24 o 
  -6   2   8      752.71      649.96     30.77 o 
  -5   2   8       38.11       41.10      8.90 o 
  -4   2   8      850.47      969.89     32.51 o 
  -3   2   8      794.12      977.74     32.58 o 
  -2   2   8      164.39      127.91     11.61 o 
  -1   2   8      434.76      531.33     25.57 o 
   0   2   8      148.47      148.99      8.88 o 
   1   2   8       11.11        3.54     15.23 o 
   2   2   8      405.17      323.17     23.98 o 
   3   2   8      628.86      728.55     33.34 o 
   4   2   8      291.77      279.66     27.00 o 
   5   2   8      447.04      511.49     33.41 o 
   6   2   8      331.24      283.73     22.17 o 
   7   2   8      495.81      515.42     38.09 o 
   8   2   8       15.70      -11.46     23.76 o 
 -12   3   8      151.05      155.14     16.59 o 
 -11   3   8       44.51       67.05     13.20 o 
 -10   3   8       32.53       43.52     11.01 o 
  -9   3   8      120.59      108.08     12.37 o 
  -8   3   8     1608.61     1587.43     52.87 o 
  -7   3   8        2.81        7.84     17.42 o 
  -6   3   8       20.40       16.59     18.03 o 
  -5   3   8        1.23      -15.23     15.23 o 
  -4   3   8     1747.99     2160.24     49.78 o 
  -3   3   8      363.90      452.06     23.83 o 
  -2   3   8        5.34       20.44     13.73 o 
  -1   3   8     1181.33     1317.80     38.69 o 
   0   3   8     2429.78     2701.92    122.52 o 
   1   3   8       93.23       54.30      9.73 o 
   2   3   8       96.44       80.85     11.61 o 
   3   3   8        4.26        8.45     13.12 o 
   4   3   8       21.21       17.12     14.56 o 
   5   3   8       37.93       31.22     22.48 o 
   6   3   8      150.78      169.77     15.61 o 
   7   3   8      136.67      154.84     17.04 o 
   8   3   8       62.22       72.10     15.99 o 
 -12   4   8        5.39       19.16     21.34 o 
 -11   4   8        0.77       19.46     22.32 o 
 -10   4   8       59.00       60.41     12.14 o 
  -9   4   8      505.98      505.84     34.47 o 
  -8   4   8      116.50      118.79     13.95 o 
  -7   4   8       44.11       36.80     11.69 o 
  -6   4   8      763.60      712.86     33.26 o 
  -5   4   8     1006.50      990.63     35.67 o 
  -4   4   8     1726.64     1876.81     46.99 o 
  -3   4   8       84.74       60.56      9.80 o 
  -2   4   8      193.56      168.19     13.35 o 
  -1   4   8     2095.13     2209.19     51.81 o 
   0   4   8      546.70      566.05     20.21 o 
   1   4   8      402.23      365.18     25.57 o 
   2   4   8      473.59      480.04     28.66 o 
   3   4   8      429.58      395.05     29.56 o 
   4   4   8      424.57      428.76     32.96 o 
   5   4   8      667.96      661.65     36.80 o 
   6   4   8      118.62      128.51     15.23 o 
   7   4   8      134.96      171.05     17.12 o 
   8   4   8       32.67       34.92     15.16 o 
 -12   5   8        6.48       15.69     21.65 o 
 -11   5   8      134.77      140.28     16.22 o 
 -10   5   8        0.88        4.98     21.49 o 
  -9   5   8       13.46      -24.89     24.89 o 
  -8   5   8      372.72      351.61     31.00 o 
  -7   5   8      190.31      181.99     16.44 o 
  -6   5   8      731.86      795.07     36.65 o 
  -5   5   8       24.01       20.82      9.43 o 
  -4   5   8       82.94       22.17     18.63 o 
  -3   5   8      656.54      776.44     31.75 o 
  -2   5   8     1841.94     1902.23     48.19 o 
  -1   5   8     2197.20     2079.47     51.21 o 
   0   5   8     2239.61     2309.98     96.69 o 
   1   5   8      948.81      879.62     36.35 o 
   2   5   8      623.90      660.22     32.88 o 
   3   5   8        1.58       10.11     20.74 o 
   4   5   8        8.54       20.82     19.46 o 
   5   5   8        0.42      -21.80     21.80 o 
   6   5   8       12.95       -5.13     22.70 o 
   7   5   8       94.27      121.12     16.52 o 
 -12   6   8       12.51       25.94     23.15 o 
 -11   6   8        9.26       19.08     13.95 o 
 -10   6   8       30.16       18.70     23.68 o 
  -9   6   8        5.22      -20.14     23.15 o 
  -8   6   8      986.72      991.77     45.63 o 
  -7   6   8      115.88      141.11     14.25 o 
  -6   6   8      329.67      372.35     26.62 o 
  -5   6   8      366.88      423.10     26.32 o 
  -4   6   8     2442.20     2457.02     57.77 o 
  -3   6   8     1278.15     1421.96     43.44 o 
  -2   6   8       28.24       28.13      9.50 o 
  -1   6   8      394.55      388.94     26.10 o 
   0   6   8      149.98      153.15      9.75 o 
   1   6   8      104.40      108.23     12.82 o 
   2   6   8       55.06       44.65     12.14 o 
   3   6   8      410.82      445.88     30.92 o 
   4   6   8      176.27      168.49     15.08 o 
   5   6   8        0.58       -8.15     21.95 o 
   6   6   8        1.64       -3.62     23.08 o 
   7   6   8       51.24       41.56     29.26 o 
 -12   7   8        2.73      -26.77     26.77 o 
 -11   7   8        1.15       15.39     23.23 o 
 -10   7   8       64.45       29.87     24.96 o 
  -9   7   8      778.13      771.69     41.93 o 
  -8   7   8      584.32      621.23     39.37 o 
  -7   7   8      182.75      143.75     15.08 o 
  -6   7   8      146.46      168.71     16.67 o 
  -5   7   8      277.92      293.23     24.74 o 
  -4   7   8       25.01       -8.90     19.76 o 
  -3   7   8      737.34      712.19     33.94 o 
  -2   7   8     1318.95     1279.94     43.82 o 
  -1   7   8        2.43        4.60     19.08 o 
   0   7   8       85.89       81.51      8.93 o 
   1   7   8        1.42       -8.75     18.63 o 
   2   7   8       42.95       29.19     22.17 o 
   3   7   8      103.38      102.42     14.25 o 
   4   7   8      103.86      112.07     15.08 o 
   5   7   8      136.08      134.55     15.46 o 
   6   7   8       59.49       46.31     15.16 o 
 -12   8   8       23.50       32.13     23.76 o 
 -11   8   8      145.07      143.07     17.04 o 
 -10   8   8        6.11       27.30     22.40 o 
  -9   8   8      100.34      103.78     16.44 o 
  -8   8   8     1430.86     1487.65     57.62 o 
  -7   8   8      436.96      496.86     33.79 o 
  -6   8   8      122.23      107.85     13.27 o 
  -5   8   8      113.26      104.91     13.50 o 
  -4   8   8      335.73      358.09     29.87 o 
  -3   8   8      193.84      194.58     17.65 o 
  -2   8   8        4.25        4.60     20.21 o 
  -1   8   8      280.11      288.63     26.85 o 
   0   8   8       60.19       70.46     16.10 o 
   1   8   8      809.47      729.08     38.92 o 
   2   8   8      211.67      226.33     19.84 o 
   3   8   8       31.01       43.89     13.35 o 
   4   8   8       49.59       69.08     14.71 o 
   5   8   8      154.89      173.01     18.10 o 
   6   8   8       75.68       45.70     16.29 o 
 -11   9   8      104.22       99.55     16.97 o 
 -10   9   8       20.15       23.68     16.67 o 
  -9   9   8      170.37      153.93     16.97 o 
  -8   9   8      352.65      406.74     35.30 o 
  -7   9   8       54.17       64.48     13.88 o 
  -6   9   8       92.37       93.37     14.03 o 
  -5   9   8        0.40        2.64     20.82 o 
  -4   9   8       92.65       86.36     14.03 o 
  -3   9   8      281.80      254.99     19.68 o 
  -2   9   8      134.64      142.32     14.56 o 
  -1   9   8      277.04      232.59     20.59 o 
   0   9   8      126.00      150.90     23.38 o 
   1   9   8       22.37       41.25     12.97 o 
   2   9   8       68.00       32.96     24.74 o 
   3   9   8      334.40      338.86     33.03 o 
   4   9   8      310.03      290.44     24.44 o 
   5   9   8      199.57      192.92     18.93 o 
 -11  10   8       24.38       38.16     28.06 o 
 -10  10   8       35.83       43.14     13.65 o 
  -9  10   8       44.56       56.11     14.03 o 
  -8  10   8       89.34       81.53     15.23 o 
  -7  10   8       19.73       14.63     25.27 o 
  -6  10   8       71.03       71.42     13.80 o 
  -5  10   8       49.71       57.77     12.67 o 
  -4  10   8      598.10      554.79     35.60 o 
  -3  10   8       27.14       12.82     22.32 o 
  -2  10   8      596.56      575.00     35.07 o 
  -1  10   8      985.27     1030.31     46.23 o 
   0  10   8      168.27      184.62     11.75 o 
   1  10   8      141.26      149.03     15.16 o 
   2  10   8        0.71        6.71     21.95 o 
   3  10   8        9.86        7.32     24.36 o 
   4  10   8        0.06        7.84     26.17 o 
 -10  11   8        1.41        4.00     25.94 o 
  -9  11   8        1.85        5.81     23.30 o 
  -8  11   8       63.69       31.98     15.31 o 
  -7  11   8      280.52      286.29     21.27 o 
  -6  11   8      238.84      257.26     20.51 o 
  -5  11   8      180.51      161.77     17.04 o 
  -4  11   8      219.92      239.53     19.68 o 
  -3  11   8       13.69       29.34     21.87 o 
  -2  11   8       12.94        9.50     22.25 o 
  -1  11   8       18.07        6.41     23.00 o 
   0  11   8      149.81      128.03     11.92 o 
   1  11   8       64.43       79.87     14.71 o 
   2  11   8       44.55       70.29     14.33 o 
   3  11   8       18.28        7.77     24.44 o 
   4  11   8       54.77       40.27     16.14 o 
 -10  12   8        4.39      -12.90     25.42 o 
  -9  12   8       77.51       79.94     15.99 o 
  -8  12   8      231.71      253.48     22.63 o 
  -7  12   8       39.57       44.65     14.63 o 
  -6  12   8        0.01       21.42     24.96 o 
  -5  12   8        7.36        6.94     24.21 o 
  -4  12   8      135.17      145.18     16.22 o 
  -3  12   8      148.63      149.86     14.63 o 
  -2  12   8       93.44       96.01     16.06 o 
  -1  12   8      370.18      361.33     33.26 o 
   0  12   8      107.92      113.24     13.58 o 
   1  12   8       57.51       19.76     19.76 o 
   2  12   8        0.53      -24.13     26.85 o 
   3  12   8        1.56        8.60     25.34 o 
  -9  13   8        0.13      -17.12     25.04 o 
  -8  13   8        1.46       12.44     23.98 o 
  -7  13   8      145.76      124.67     18.10 o 
  -6  13   8      325.11      327.09     24.96 o 
  -5  13   8       57.67       58.00     15.91 o 
  -4  13   8       37.41       -0.15     26.77 o 
  -3  13   8        0.34       -2.04     23.91 o 
  -2  13   8       27.10       33.56     26.17 o 
  -1  13   8       34.95       30.39     23.15 o 
   0  13   8        0.03       -7.38     13.68 o 
   1  13   8        1.42       -4.07     24.59 o 
  -7  14   8       44.55       35.52     15.16 o 
  -6  14   8        0.75      -16.14     27.15 o 
  -5  14   8       62.62       70.74     15.61 o 
  -4  14   8       51.37       37.86     16.06 o 
  -3  14   8       32.00       13.88     24.59 o 
  -2  14   8        0.44        1.89     26.40 o 
  -1  14   8       12.20      -12.44     25.94 o 
   0  14   8       25.01       -8.65     40.65 o 
  -4  15   8        5.39        0.08     18.55 o 
  -2 -13   9       48.33       28.21     21.57 o 
  -1 -13   9        0.23       -8.67     27.75 o 
   0 -13   9      149.85      125.97     13.09 o 
   1 -13   9      137.32      123.46     17.95 o 
  -4 -12   9       73.02       71.27     16.67 o 
  -3 -12   9       47.08       45.86     14.63 o 
  -2 -12   9       51.57       31.83     27.83 o 
  -1 -12   9       66.20       73.61     15.08 o 
   0 -12   9       53.03       53.24     10.56 o 
   1 -12   9        7.49       17.57     27.23 o 
   2 -12   9       33.70       46.16     13.65 o 
   3 -12   9        6.29       26.40     21.19 o 
   4 -12   9       39.43       19.01     27.00 o 
  -6 -11   9      115.55      147.82     18.10 o 
  -5 -11   9       61.56       24.81     27.53 o 
  -4 -11   9        2.88        4.07     24.59 o 
  -3 -11   9        0.34      -22.93     22.93 o 
  -2 -11   9        1.56       -9.28     23.30 o 
  -1 -11   9        5.43       -1.81     20.97 o 
   0 -11   9       55.06       60.22     16.06 o 
   1 -11   9      102.62      151.14     16.14 o 
   2 -11   9       11.65      -12.82     26.10 o 
   3 -11   9        0.49      -24.29     24.29 o 
   4 -11   9       60.98       85.30     15.54 o 
   5 -11   9       68.38       59.20     15.54 o 
  -7 -10   9        6.52       -8.75     25.42 o 
  -6 -10   9        3.85      -10.11     25.27 o 
  -5 -10   9        1.11       11.46     27.15 o 
  -4 -10   9      165.26      175.95     16.97 o 
  -3 -10   9       10.79        5.13     22.17 o 
  -2 -10   9        3.28      -23.30     25.11 o 
  -1 -10   9       38.89       46.68     12.44 o 
   0 -10   9      222.83      197.70     24.51 o 
   1 -10   9      228.48      217.36     21.34 o 
   2 -10   9       72.32       63.73     15.23 o 
   3 -10   9       19.43       -7.09     26.32 o 
   4 -10   9      204.13      211.85     17.87 o 
   5 -10   9      143.47      150.01     17.42 o 
   6 -10   9       41.31       39.07     15.84 o 
  -8  -9   9       19.17       14.93     27.53 o 
  -7  -9   9       34.75       40.12     27.98 o 
  -6  -9   9       17.37       37.71     26.10 o 
  -5  -9   9       97.41       78.13     16.22 o 
  -4  -9   9       91.53       73.38     15.69 o 
  -3  -9   9       10.91       28.51     21.19 o 
  -2  -9   9       42.42       22.85     23.61 o 
  -1  -9   9        5.06      -22.10     22.10 o 
   0  -9   9      190.05      177.72     11.19 o 
   1  -9   9      144.60      107.47     15.76 o 
   2  -9   9      219.82      251.22     20.74 o 
   3  -9   9      196.85      201.29     17.12 o 
   4  -9   9       19.64      -25.64     25.64 o 
   5  -9   9       28.62      -25.42     27.68 o 
   6  -9   9      213.16      218.94     18.40 o 
  -9  -8   9        9.12        0.08     18.48 o 
  -8  -8   9        6.99       47.97     13.80 o 
  -7  -8   9       21.07        0.15     26.85 o 
  -6  -8   9        0.13        5.13     23.46 o 
  -5  -8   9       48.34       22.55     24.51 o 
  -4  -8   9       16.69       24.21     16.82 o 
  -3  -8   9       40.65       35.07     13.20 o 
  -2  -8   9        4.40      -18.25     22.78 o 
  -1  -8   9       76.28       85.15     13.05 o 
   0  -8   9      378.16      368.25     22.12 o 
   1  -8   9      983.83      937.24     43.74 o 
   2  -8   9      756.08      716.18     40.35 o 
   3  -8   9       53.87       54.38     13.88 o 
   4  -8   9        3.57      -20.82     23.23 o 
   5  -8   9        1.76       27.53     20.06 o 
   6  -8   9       54.09       18.70     24.29 o 
   7  -8   9        4.64       -4.07     26.70 o 
  -9  -7   9       23.18       45.48     14.86 o 
  -8  -7   9        1.21      -23.00     23.00 o 
  -7  -7   9       35.78       35.52     14.41 o 
  -6  -7   9       50.41       67.42     13.95 o 
  -5  -7   9       18.41       13.50     22.85 o 
  -4  -7   9     1281.45     1356.65     50.00 o 
  -3  -7   9      338.39      291.80     21.27 o 
  -2  -7   9       85.54      109.28     13.65 o 
  -1  -7   9      316.26      275.43     27.15 o 
   0  -7   9      414.33      410.43     33.79 o 
   1  -7   9      126.66      124.82     13.95 o 
   2  -7   9        2.95       -1.21     21.49 o 
   3  -7   9       76.34       89.60     14.25 o 
   4  -7   9      153.76      147.82     15.01 o 
   5  -7   9       38.30       25.27     17.04 o 
   6  -7   9        2.32       17.80     19.23 o 
   7  -7   9        1.16        7.54     22.40 o 
 -10  -6   9       37.16       23.61     28.81 o 
  -9  -6   9       66.87       65.46     15.99 o 
  -8  -6   9       77.09       81.68     15.39 o 
  -7  -6   9      257.93      278.75     21.42 o 
  -6  -6   9       89.90       84.70     14.63 o 
  -5  -6   9      431.69      413.00     31.83 o 
  -4  -6   9      320.56      301.68     28.28 o 
  -3  -6   9       74.23       79.42     12.44 o 
  -2  -6   9      617.93      528.46     32.51 o 
  -1  -6   9      616.69      671.91     33.94 o 
   0  -6   9      141.56      144.33     18.03 o 
   1  -6   9      178.78      182.44     14.33 o 
   2  -6   9      819.05      777.35     38.09 o 
   3  -6   9      519.98      535.03     34.09 o 
   4  -6   9       35.79       23.15     22.63 o 
   5  -6   9      104.82       84.47     14.41 o 
   6  -6   9       65.97       46.61     14.25 o 
   7  -6   9      111.52      102.50     16.74 o 
   8  -6   9      140.33      181.69     17.87 o 
 -10  -5   9       61.79       81.75     16.89 o 
  -9  -5   9        7.45       20.51     24.66 o 
  -8  -5   9       92.69      128.89     16.14 o 
  -7  -5   9       69.41       47.44     14.86 o 
  -6  -5   9      603.55      552.98     35.90 o 
  -5  -5   9       55.04       72.78     12.97 o 
  -4  -5   9      380.28      392.86     27.68 o 
  -3  -5   9      760.95      854.65     36.88 o 
  -2  -5   9      722.93      658.41     32.96 o 
  -1  -5   9      101.07      109.06     12.14 o 
   0  -5   9       14.82       13.02      9.02 o 
   1  -5   9      146.68      144.88     12.67 o 
   2  -5   9      342.94      367.90     27.68 o 
   3  -5   9      208.57      288.48     28.51 o 
   4  -5   9       78.76       82.28     13.50 o 
   5  -5   9        8.41        9.73     13.05 o 
   6  -5   9        2.26       13.12     20.44 o 
   7  -5   9        0.45       14.48     22.48 o 
   8  -5   9       62.04       68.71     15.16 o 
 -11  -4   9        0.24      -14.18     19.38 o 
 -10  -4   9       57.34       59.81     16.37 o 
  -9  -4   9      408.88      426.57     38.09 o 
  -8  -4   9      179.37      163.36     14.78 o 
  -7  -4   9      478.40      474.61     33.49 o 
  -6  -4   9      161.69      197.45     18.48 o 
  -5  -4   9        4.39       -7.24     20.14 o 
  -4  -4   9      208.05      244.51     23.83 o 
  -3  -4   9       63.36       53.40     11.16 o 
  -2  -4   9       58.89       61.54     10.48 o 
  -1  -4   9       29.46       18.10      9.80 o 
   0  -4   9       18.05       23.10     13.24 o 
   1  -4   9       26.95       47.21     10.63 o 
   2  -4   9      380.71      411.49     28.89 o 
   3  -4   9       46.33       60.41     12.44 o 
   4  -4   9      363.48      474.69     32.51 o 
   5  -4   9      378.88      375.44     31.98 o 
   6  -4   9      152.57      144.73     14.71 o 
   7  -4   9       66.71       57.85     14.18 o 
   8  -4   9       81.96       65.84     13.65 o 
 -11  -3   9        9.47       12.37     28.81 o 
 -10  -3   9       16.10       34.84     14.93 o 
  -9  -3   9       78.91       96.31     14.03 o 
  -8  -3   9       20.71       15.01     15.46 o 
  -7  -3   9       25.66       18.48     21.42 o 
  -6  -3   9      432.24      398.44     28.21 o 
  -5  -3   9      342.62      414.66     28.21 o 
  -4  -3   9       76.45      118.94     11.46 o 
  -3  -3   9        4.90       11.61     16.29 o 
  -2  -3   9      475.02      415.64     25.11 o 
  -1  -3   9     1410.71     1187.86     38.77 o 
   0  -3   9      321.55      365.35     22.78 o 
   1  -3   9     1027.93     1064.24     38.54 o 
   2  -3   9     2060.55     2001.63     54.68 o 
   3  -3   9     2141.25     2264.77     60.49 o 
   4  -3   9        2.65      -25.57     25.57 o 
   5  -3   9        1.62       26.02     22.70 o 
   6  -3   9      230.54      187.57     16.52 o 
   7  -3   9        1.72      -10.48     22.48 o 
   8  -3   9        0.21       17.65     22.70 o 
 -11  -2   9       93.62       79.72     16.44 o 
 -10  -2   9       39.79       42.54     14.03 o 
  -9  -2   9      163.82      168.64     13.73 o 
  -8  -2   9      110.29      133.94     13.20 o 
  -7  -2   9      137.96      111.24     13.50 o 
  -6  -2   9      309.06      285.84     25.04 o 
  -5  -2   9       30.10       49.32     10.78 o 
  -4  -2   9      769.92      743.03     32.28 o 
  -3  -2   9     1614.97     1524.30     43.14 o 
  -2  -2   9     1027.67      755.33     31.83 o 
  -1  -2   9      277.31      215.55     20.97 o 
   0  -2   9       79.58      102.79     10.63 o 
   1  -2   9        5.46        3.77     16.82 o 
   2  -2   9        0.26        9.50     16.82 o 
   3  -2   9      214.66      170.37     16.67 o 
   4  -2   9      803.31      773.88     40.65 o 
   5  -2   9      405.90      387.05     33.64 o 
   6  -2   9      176.07      179.50     15.91 o 
   7  -2   9       63.62       28.28     25.72 o 
   8  -2   9       24.59       24.81     14.63 o 
 -12  -1   9       24.52       28.21     28.21 o 
 -11  -1   9        0.47       30.32     22.63 o 
 -10  -1   9       29.11       25.11     25.79 o 
  -9  -1   9      160.71      170.45     15.46 o 
  -8  -1   9      139.20      167.96     13.95 o 
  -7  -1   9       79.83       51.89     12.44 o 
  -6  -1   9      312.88      295.27     25.11 o 
  -5  -1   9      114.75      144.58     14.10 o 
  -4  -1   9      666.67      717.31     30.02 o 
  -3  -1   9      101.85      120.07     11.99 o 
  -2  -1   9     1195.96     1079.86     36.35 o 
  -1  -1   9      703.30      529.44     26.17 o 
   0  -1   9      861.53      862.97     23.46 o 
   1  -1   9     1064.88     1202.19     39.67 o 
   2  -1   9        9.52       -6.34     17.87 o 
   3  -1   9      189.94      162.08     15.76 o 
   4  -1   9       10.62        0.00     20.21 o 
   5  -1   9       97.29      151.14     14.78 o 
   6  -1   9        3.91      -23.00     23.00 o 
   7  -1   9        5.76        5.35     21.27 o 
   8  -1   9        0.69      -26.17     26.17 o 
 -12   0   9       11.96       11.84     23.68 o 
 -11   0   9        0.96       26.62     20.06 o 
 -10   0   9        0.01       -1.51     25.34 o 
  -9   0   9       20.41       30.39     21.95 o 
  -8   0   9       10.43       27.98     18.85 o 
  -7   0   9       66.35       13.42     14.33 o 
  -6   0   9     1832.74     1605.45     46.68 o 
  -5   0   9     3211.92     2813.37     61.77 o 
  -4   0   9      308.11      315.03     23.30 o 
  -3   0   9      245.85      202.73     20.36 o 
  -2   0   9      238.11      174.97     13.65 o 
  -1   0   9     2033.94     1968.22     47.67 o 
   0   0   9        0.99      -11.43     11.43 o 
   1   0   9      724.55      626.89     31.22 o 
   2   0   9      250.36      277.77     24.59 o 
   3   0   9       71.80       67.12     11.69 o 
   4   0   9       83.58      100.68     13.50 o 
   5   0   9       39.91       -2.72     23.83 o 
   6   0   9      349.15      345.27     32.96 o 
   7   0   9      233.06      267.14     21.87 o 
   8   0   9        5.91      -26.02     26.02 o 
 -12   1   9       43.18        5.51     27.30 o 
 -11   1   9      119.17      121.80     15.61 o 
 -10   1   9      312.02      287.05     28.58 o 
  -9   1   9      263.40      229.35     20.21 o 
  -8   1   9      267.92      280.03     24.29 o 
  -7   1   9      744.28      856.84     36.28 o 
  -6   1   9      586.49      486.53     28.51 o 
  -5   1   9        4.56       12.29     14.41 o 
  -4   1   9      126.83       79.42     10.03 o 
  -3   1   9      323.12      354.09     23.30 o 
  -2   1   9        4.94       14.86     16.22 o 
  -1   1   9       17.17       29.49      8.67 o 
   0   1   9      317.11      275.44     15.81 o 
   1   1   9     1582.00     1261.84     40.50 o 
   2   1   9      103.42      145.11     12.14 o 
   3   1   9        1.76       11.77     17.12 o 
   4   1   9      167.24      178.82     17.42 o 
   5   1   9      497.22      515.11     35.30 o 
   6   1   9      323.31      429.51     35.60 o 
   7   1   9       90.54       68.33     15.61 o 
   8   1   9        7.09       -7.99     22.93 o 
 -12   2   9       80.52       80.77     15.54 o 
 -11   2   9       22.36      -15.91     25.11 o 
 -10   2   9        0.08       14.41     14.86 o 
  -9   2   9      111.08       82.81     11.84 o 
  -8   2   9       10.46      -11.24     20.74 o 
  -7   2   9       91.99       69.31     12.22 o 
  -6   2   9      115.03      151.67     14.93 o 
  -5   2   9      665.70      556.75     27.98 o 
  -4   2   9       18.82       13.27     15.08 o 
  -3   2   9      667.55      783.08     30.17 o 
  -2   2   9      212.75      243.91     19.99 o 
  -1   2   9      295.15      270.38     21.34 o 
   0   2   9      403.40      366.07     38.46 o 
   1   2   9      358.75      270.91     23.76 o 
   2   2   9      278.32      330.11     24.06 o 
   3   2   9      122.02      120.67     13.20 o 
   4   2   9      192.96      144.65     14.56 o 
   5   2   9        2.73       29.41     19.91 o 
   6   2   9        1.78      -22.78     22.78 o 
   7   2   9      134.98      141.71     16.59 o 
   8   2   9       88.99      119.77     16.59 o 
 -12   3   9        5.39        7.77     15.91 o 
 -11   3   9      133.75      140.96     16.37 o 
 -10   3   9      204.01      193.90     16.14 o 
  -9   3   9      454.25      427.93     33.49 o 
  -8   3   9       15.37       20.59     18.85 o 
  -7   3   9       37.77      -11.54     18.55 o 
  -6   3   9      441.60      435.55     26.85 o 
  -5   3   9      103.88       79.12     10.18 o 
  -4   3   9        2.32        9.05     15.54 o 
  -3   3   9      117.85       85.07     10.11 o 
  -2   3   9        0.91        4.45     15.08 o 
  -1   3   9      777.35      708.57     30.02 o 
   0   3   9        1.85       -7.99     13.88 o 
   1   3   9       78.98       63.50     10.71 o 
   2   3   9      757.41      704.95     33.79 o 
   3   3   9      626.69      626.89     34.09 o 
   4   3   9      438.22      478.76     32.28 o 
   5   3   9      243.09      246.02     19.08 o 
   6   3   9      306.90      371.74     35.15 o 
   7   3   9      250.88      250.69     21.65 o 
 -12   4   9       30.14       54.91     13.88 o 
 -11   4   9       55.52       55.51     15.76 o 
 -10   4   9      187.66      198.05     19.53 o 
  -9   4   9       42.59       31.53     22.40 o 
  -8   4   9      481.33      470.24     32.35 o 
  -7   4   9       22.16       12.07     14.33 o 
  -6   4   9       63.52       66.82     10.94 o 
  -5   4   9        6.36        3.85     15.54 o 
  -4   4   9       93.84      107.47     11.09 o 
  -3   4   9     1664.09     1667.00     46.08 o 
  -2   4   9     1156.96     1261.47     39.82 o 
  -1   4   9      176.72      269.78     22.32 o 
   0   4   9     1053.75     1056.43     53.62 o 
   1   4   9      804.73      733.30     33.49 o 
   2   4   9      355.28      429.21     29.94 o 
   3   4   9       17.51       34.32     11.99 o 
   4   4   9        0.29      -21.27     22.17 o 
   5   4   9       57.85      -26.77     26.77 o 
   6   4   9        5.86       30.62     12.82 o 
   7   4   9       19.09       42.39     13.95 o 
 -12   5   9        3.22      -24.59     24.59 o 
 -11   5   9        0.24       -9.58     26.32 o 
 -10   5   9       12.77       21.65     12.75 o 
  -9   5   9        2.30      -20.06     22.70 o 
  -8   5   9      124.43      110.87     13.50 o 
  -7   5   9       11.72       -1.28     20.36 o 
  -6   5   9       50.90       54.30     11.61 o 
  -5   5   9      282.69      250.39     22.93 o 
  -4   5   9      927.39      938.37     36.28 o 
  -3   5   9     2494.65     2452.26     57.85 o 
  -2   5   9      248.99      283.43     23.83 o 
  -1   5   9      748.74      788.36     35.45 o 
   0   5   9        5.14      -10.05     12.63 o 
   1   5   9       49.20       51.44     11.54 o 
   2   5   9      341.64      356.96     29.26 o 
   3   5   9      647.37      591.59     35.22 o 
   4   5   9      149.66      141.19     15.01 o 
   5   5   9        5.15       -5.05     19.99 o 
   6   5   9        2.08       -5.51     21.95 o 
   7   5   9       56.95       89.67     15.69 o 
 -12   6   9        1.65       15.69     16.52 o 
 -11   6   9       29.77       23.15     17.80 o 
 -10   6   9        3.10      -10.48     25.49 o 
  -9   6   9      426.91      409.90     34.62 o 
  -8   6   9       32.04       37.94     13.12 o 
  -7   6   9      286.55      294.14     27.23 o 
  -6   6   9      140.08      111.92     12.75 o 
  -5   6   9        0.04        4.53     17.80 o 
  -4   6   9      105.65      108.15     12.37 o 
  -3   6   9     1230.88     1300.99     43.52 o 
  -2   6   9     1686.80     1521.44     45.78 o 
  -1   6   9      283.55      265.85     18.93 o 
   0   6   9       69.65       68.66      8.72 o 
   1   6   9      245.24      279.05     19.31 o 
   2   6   9      168.44      187.04     17.72 o 
   3   6   9      219.47      162.83     15.69 o 
   4   6   9       76.85       77.76     13.80 o 
   5   6   9       12.49       27.60     21.87 o 
   6   6   9      204.28      198.13     18.48 o 
 -12   7   9        7.08        2.11     25.19 o 
 -11   7   9       10.60       13.65     23.68 o 
 -10   7   9       37.79       19.68     23.68 o 
  -9   7   9      172.06      172.71     17.04 o 
  -8   7   9      762.81      839.04     42.39 o 
  -7   7   9      281.72      269.02     21.49 o 
  -6   7   9      338.67      349.87     30.09 o 
  -5   7   9      547.47      544.91     32.66 o 
  -4   7   9      388.06      395.20     28.73 o 
  -3   7   9     1507.04     1533.58     47.67 o 
  -2   7   9        1.68        4.53     18.78 o 
  -1   7   9      519.46      479.37     30.92 o 
   0   7   9       92.09       84.18      9.56 o 
   1   7   9       69.78       80.25     13.05 o 
   2   7   9        2.24       -2.72     19.91 o 
   3   7   9       18.05      -23.30     23.30 o 
   4   7   9       14.18       20.29     23.61 o 
   5   7   9       36.10       27.38     26.02 o 
   6   7   9        3.23      -30.47     30.47 o 
 -12   8   9        2.75      -13.12     25.19 o 
 -11   8   9       39.24       42.99     14.48 o 
 -10   8   9        1.73       -1.81     21.72 o 
  -9   8   9      490.36      570.47     38.84 o 
  -8   8   9      529.06      500.71     37.71 o 
  -7   8   9       13.87       27.75     20.36 o 
  -6   8   9       14.40       10.86     14.41 o 
  -5   8   9       45.06       26.17     22.17 o 
  -4   8   9        5.12       15.08     21.87 o 
  -3   8   9        1.49       28.66     19.53 o 
  -2   8   9        5.72       21.42     11.24 o 
  -1   8   9        5.24       20.82     18.70 o 
   0   8   9        9.34      -11.50     15.04 o 
   1   8   9       59.14       49.02     12.97 o 
   2   8   9       53.66       29.34     25.64 o 
   3   8   9      383.84      418.28     34.17 o 
   4   8   9      430.41      433.74     37.56 o 
   5   8   9      123.54      158.15     16.97 o 
 -11   9   9        0.18      -22.78     25.57 o 
 -10   9   9        2.48      -24.74     24.74 o 
  -9   9   9        1.16       -1.89     22.25 o 
  -8   9   9      117.91      122.41     15.84 o 
  -7   9   9      170.35      180.33     15.91 o 
  -6   9   9        3.56        8.75     21.57 o 
  -5   9   9        4.99       15.54     14.18 o 
  -4   9   9        1.28      -22.25     22.25 o 
  -3   9   9      107.32      108.00     14.33 o 
  -2   9   9     1060.85     1167.95     47.59 o 
  -1   9   9      651.36      549.13     38.84 o 
   0   9   9      297.22      321.38     20.90 o 
   1   9   9       94.92       59.88     14.25 o 
   2   9   9       10.66       32.66     12.90 o 
   3   9   9      230.94      234.03     22.78 o 
   4   9   9       58.45       61.92     15.61 o 
   5   9   9       24.49       41.48     29.72 o 
 -11  10   9       64.15       91.94     16.14 o 
 -10  10   9        3.72       14.10     24.13 o 
  -9  10   9        2.18       -5.73     23.23 o 
  -8  10   9      151.92      161.25     16.59 o 
  -7  10   9      187.76      166.75     17.35 o 
  -6  10   9      111.90      114.64     15.01 o 
  -5  10   9       18.11       40.05     12.07 o 
  -4  10   9       21.71       20.89     12.44 o 
  -3  10   9      796.07      756.16     39.90 o 
  -2  10   9      116.10      132.44     14.63 o 
  -1  10   9      309.13      282.75     22.32 o 
   0  10   9        1.25      -20.89     20.89 o 
   1  10   9       60.51       66.37     13.50 o 
   2  10   9       69.08       63.28     15.91 o 
   3  10   9      153.70      160.49     17.42 o 
   4  10   9      130.58      172.41     17.65 o 
 -10  11   9       26.72        2.19     26.77 o 
  -9  11   9       59.17       68.18     13.88 o 
  -8  11   9      212.56      222.64     22.02 o 
  -7  11   9       34.08       40.05     14.25 o 
  -6  11   9        4.19       15.39     23.46 o 
  -5  11   9       52.67       51.44     13.88 o 
  -4  11   9       37.17       17.80     24.06 o 
  -3  11   9       72.97       27.30     26.40 o 
  -2  11   9      183.89      215.93     20.59 o 
  -1  11   9      338.44      382.53     34.17 o 
   0  11   9       56.00       40.41     10.16 o 
   1  11   9       67.49       72.18     14.93 o 
   2  11   9       15.00       19.38     25.34 o 
   3  11   9        1.76       -4.22     24.06 o 
  -9  12   9        1.21       22.85     24.74 o 
  -8  12   9       55.03        6.03     29.11 o 
  -7  12   9      188.96      206.65     18.03 o 
  -6  12   9      105.83      125.72     15.84 o 
  -5  12   9      230.75      230.18     22.70 o 
  -4  12   9      188.91      189.68     16.97 o 
  -3  12   9       18.90       22.93     21.95 o 
  -2  12   9      146.11      158.53     16.37 o 
  -1  12   9        0.99       -0.08     20.51 o 
   0  12   9        0.35       -7.54     17.27 o 
   1  12   9       71.75       86.51     15.69 o 
   2  12   9       14.59       10.41     23.98 o 
  -8  13   9      100.67       90.43     16.82 o 
  -7  13   9       86.22      126.70     16.52 o 
  -6  13   9        9.68       13.88     26.32 o 
  -5  13   9      169.50      117.96     16.59 o 
  -4  13   9      116.62       96.46     15.84 o 
  -3  13   9        4.04      -27.91     27.91 o 
  -2  13   9        9.11       21.34     24.51 o 
  -1  13   9       46.53       60.03     15.61 o 
   0  13   9       14.24       -1.65     18.51 o 
   1  13   9        5.07        2.26     25.27 o 
  -7  14   9       14.75      -23.53     28.36 o 
  -6  14   9       85.28       94.27     15.69 o 
  -5  14   9       35.98       24.81     19.31 o 
  -4  14   9        0.48      -16.29     26.47 o 
  -3  14   9       20.38       33.11     24.59 o 
  -2  14   9       14.98       20.89     17.27 o 
  -1  14   9       29.85       45.18     14.93 o 
  -3 -12  10        5.68       31.68     25.19 o 
  -2 -12  10       26.17       35.15     24.74 o 
  -1 -12  10        0.21      -27.30     27.30 o 
   0 -12  10       15.67        3.43     17.72 o 
   1 -12  10       89.22       85.30     16.59 o 
   2 -12  10       41.32        3.92     27.60 o 
  -5 -11  10       69.98       69.91     16.74 o 
  -4 -11  10       88.48      134.10     16.82 o 
  -3 -11  10       81.97       88.54     15.16 o 
  -2 -11  10       18.74       46.84     13.20 o 
  -1 -11  10       29.92       28.13     25.42 o 
   0 -11  10       56.26       66.44     12.22 o 
   1 -11  10       22.70       -5.81     26.10 o 
   2 -11  10       24.91        3.85     22.78 o 
   3 -11  10        1.38        7.99     21.57 o 
   4 -11  10       19.47       -5.96     27.38 o 
  -6 -10  10      116.55      107.55     17.57 o 
  -5 -10  10       87.20      115.77     16.37 o 
  -4 -10  10       60.53       79.04     14.56 o 
  -3 -10  10        1.87      -24.29     24.29 o 
  -2 -10  10        0.27       10.63     21.95 o 
  -1 -10  10       66.15       75.27     15.23 o 
   0 -10  10      110.36      105.16     10.91 o 
   1 -10  10        0.97       22.85     21.19 o 
   2 -10  10       79.67       65.31     15.16 o 
   3 -10  10        8.68      -27.53     27.53 o 
   4 -10  10       25.79      -27.98     27.98 o 
   5 -10  10       90.55       89.22     16.59 o 
  -7  -9  10        4.77       18.78     18.25 o 
  -6  -9  10       37.97       19.16     25.72 o 
  -5  -9  10       12.57        8.97     24.21 o 
  -4  -9  10        4.29       13.65     21.72 o 
  -3  -9  10       19.92       13.35     16.89 o 
  -2  -9  10       23.13       15.99     22.70 o 
  -1  -9  10       23.79       23.91     23.38 o 
   0  -9  10       26.47       33.01     11.80 o 
   1  -9  10      650.29      728.70     41.71 o 
   2  -9  10      259.78      279.43     22.17 o 
   3  -9  10        1.95       22.55     20.89 o 
   4  -9  10       16.46        5.35     22.55 o 
   5  -9  10      103.23       93.90     15.16 o 
  -8  -8  10       21.12       54.98     14.25 o 
  -7  -8  10        1.64        9.58     25.34 o 
  -6  -8  10       45.54       33.86     23.23 o 
  -5  -8  10      108.67      117.13     16.37 o 
  -4  -8  10       52.81       63.73     13.80 o 
  -3  -8  10       58.18       66.75     13.35 o 
  -2  -8  10       55.71       14.93     23.38 o 
  -1  -8  10       26.67      -14.78     22.48 o 
   0  -8  10      299.35      265.81     15.03 o 
   1  -8  10      210.98      193.45     19.38 o 
   2  -8  10      152.49      128.06     15.01 o 
   3  -8  10      313.75      372.87     32.13 o 
   4  -8  10      363.32      360.13     35.75 o 
   5  -8  10       28.65        3.54     23.98 o 
   6  -8  10        9.35       32.28     13.58 o 
  -9  -7  10       12.41      -12.75     28.58 o 
  -8  -7  10       10.98       27.23     25.49 o 
  -7  -7  10      107.22      149.56     15.61 o 
  -6  -7  10      132.22      129.12     16.06 o 
  -5  -7  10      340.81      326.04     22.85 o 
  -4  -7  10        1.90      -20.51     21.80 o 
  -3  -7  10       23.27       -9.96     23.91 o 
  -2  -7  10      286.45      316.38     28.28 o 
  -1  -7  10      409.20      321.14     31.45 o 
   0  -7  10      193.61      179.09     30.09 o 
   1  -7  10      751.80      779.54     39.67 o 
   2  -7  10      778.75      702.31     39.44 o 
   3  -7  10      206.32      251.60     19.46 o 
   4  -7  10       27.41       31.00     24.06 o 
   5  -7  10        3.62      -19.16     21.57 o 
   6  -7  10       31.99       35.98     28.21 o 
   7  -7  10       60.76       18.55     27.75 o 
 -10  -6  10       24.68       15.54     27.08 o 
  -9  -6  10        5.11       12.14     28.36 o 
  -8  -6  10       16.05      -25.72     27.08 o 
  -7  -6  10       18.28       21.80     17.42 o 
  -6  -6  10       92.31       82.06     14.41 o 
  -5  -6  10        1.47        9.96     20.59 o 
  -4  -6  10      526.02      514.89     34.84 o 
  -3  -6  10      472.35      449.88     31.60 o 
  -2  -6  10      309.12      326.26     20.66 o 
  -1  -6  10        2.68        1.36     21.04 o 
   0  -6  10       10.48        8.88     13.88 o 
   1  -6  10      429.88      425.37     31.53 o 
   2  -6  10       86.73       82.58     13.42 o 
   3  -6  10      120.08       93.97     14.33 o 
   4  -6  10       39.81       29.56     21.72 o 
   5  -6  10        1.56       -4.98     22.85 o 
   6  -6  10       15.47      -25.79     26.02 o 
   7  -6  10       20.38       13.88     22.93 o 
 -10  -5  10       22.34        4.30     26.92 o 
  -9  -5  10      162.35      179.95     17.80 o 
  -8  -5  10      240.35      290.14     23.38 o 
  -7  -5  10      335.87      337.13     33.26 o 
  -6  -5  10      121.24      105.21     14.33 o 
  -5  -5  10      255.36      270.98     20.21 o 
  -4  -5  10       83.57       58.37     12.52 o 
  -3  -5  10       80.09       78.74     12.22 o 
  -2  -5  10      334.67      291.87     27.91 o 
  -1  -5  10     1433.22     1281.83     45.86 o 
   0  -5  10      114.10      114.62     11.12 o 
   1  -5  10      401.02      412.85     30.47 o 
   2  -5  10       82.66       27.30     23.91 o 
   3  -5  10      282.07      262.54     19.76 o 
   4  -5  10      622.36      619.50     37.56 o 
   5  -5  10      435.91      448.97     35.15 o 
   6  -5  10       56.53       56.49     13.80 o 
   7  -5  10      176.76      162.53     17.04 o 
 -11  -4  10       37.06       71.20     16.37 o 
 -10  -4  10       62.82       78.66     16.67 o 
  -9  -4  10        1.24       23.30     22.85 o 
  -8  -4  10        7.68       11.24     22.40 o 
  -7  -4  10      188.67      230.63     20.14 o 
  -6  -4  10      416.37      391.43     30.92 o 
  -5  -4  10      146.03      111.24     13.42 o 
  -4  -4  10       92.10      117.20     12.97 o 
  -3  -4  10      113.94      105.66     12.52 o 
  -2  -4  10      572.93      640.99     32.13 o 
  -1  -4  10      931.41      846.96     36.50 o 
   0  -4  10      163.89      167.45     37.86 o 
   1  -4  10      401.53      409.30     29.26 o 
   2  -4  10     1431.43     1647.46     51.74 o 
   3  -4  10      297.14      275.96     20.14 o 
   4  -4  10        9.20       13.05     21.65 o 
   5  -4  10        4.83       14.48     22.55 o 
   6  -4  10        0.44      -23.98     23.98 o 
   7  -4  10        0.11       13.35     24.44 o 
 -11  -3  10       10.29       30.09     25.94 o 
 -10  -3  10       27.57       23.08     25.72 o 
  -9  -3  10      102.64      106.94     16.06 o 
  -8  -3  10      341.58      323.25     23.15 o 
  -7  -3  10      179.25      192.85     18.85 o 
  -6  -3  10        1.39       12.82     21.19 o 
  -5  -3  10       71.78       61.24     11.39 o 
  -4  -3  10       93.37      114.94     11.77 o 
  -3  -3  10       86.35       60.18     10.48 o 
  -2  -3  10       40.79       28.06     11.09 o 
  -1  -3  10       67.05       58.98     10.63 o 
   0  -3  10        0.15       -6.03     12.19 o 
   1  -3  10      303.27      378.61     27.30 o 
   2  -3  10      107.37      136.36     13.65 o 
   3  -3  10     1434.44     1485.16     51.89 o 
   4  -3  10      490.31      459.83     33.71 o 
   5  -3  10      568.48      521.60     36.73 o 
   6  -3  10       84.48       87.26     15.16 o 
   7  -3  10       12.50       18.93     24.36 o 
 -11  -2  10        3.61       12.52     28.51 o 
 -10  -2  10        0.35      -23.46     23.46 o 
  -9  -2  10       16.09        6.34     23.23 o 
  -8  -2  10       32.38        8.82     22.40 o 
  -7  -2  10       78.25       88.92     13.12 o 
  -6  -2  10        2.74       19.23     18.78 o 
  -5  -2  10      478.80      463.30     31.15 o 
  -4  -2  10      410.48      414.58     27.30 o 
  -3  -2  10      457.11      497.17     29.34 o 
  -2  -2  10      575.98      470.09     27.30 o 
  -1  -2  10     2057.82     1711.12     48.19 o 
   0  -2  10     2403.95     2411.80     41.59 o 
   1  -2  10      975.24      940.86     38.39 o 
   2  -2  10      235.99      242.02     18.63 o 
   3  -2  10      326.30      343.46     30.85 o 
   4  -2  10      193.23      179.72     15.61 o 
   5  -2  10      104.98      109.81     14.86 o 
   6  -2  10        6.16       -8.52     25.19 o 
   7  -2  10        4.25       25.79     13.73 o 
 -12  -1  10        7.74      -28.06     28.06 o 
 -11  -1  10        5.78        6.26     24.59 o 
 -10  -1  10       21.84       20.97     22.48 o 
  -9  -1  10        3.75       10.78     22.02 o 
  -8  -1  10       11.91       16.59     19.53 o 
  -7  -1  10       78.63       85.83     12.97 o 
  -6  -1  10      492.95      473.18     31.53 o 
  -5  -1  10      762.20      656.68     31.98 o 
  -4  -1  10      477.64      485.10     28.21 o 
  -3  -1  10      925.92     1006.25     36.43 o 
  -2  -1  10     1864.73     1766.63     48.27 o 
  -1  -1  10      873.31      799.60     35.07 o 
   0  -1  10       72.64       71.29     21.23 o 
   1  -1  10      317.90      341.35     26.92 o 
   2  -1  10      132.29      136.06     13.50 o 
   3  -1  10        0.91       -6.34     20.21 o 
   4  -1  10       15.05       24.96     20.82 o 
   5  -1  10      154.11      140.96     15.46 o 
   6  -1  10      204.29      178.07     16.67 o 
   7  -1  10       27.39       -5.66     25.94 o 
 -12   0  10       13.06      -28.51     28.81 o 
 -11   0  10       22.47       54.68     14.25 o 
 -10   0  10       17.23       23.00     23.38 o 
  -9   0  10      295.12      268.42     20.21 o 
  -8   0  10      243.45      215.62     18.18 o 
  -7   0  10      490.11      539.17     30.39 o 
  -6   0  10      944.63      897.94     37.03 o 
  -5   0  10      143.91      170.37     14.56 o 
  -4   0  10      105.90      104.61     10.71 o 
  -3   0  10      422.66      337.35     24.06 o 
  -2   0  10       58.10       52.87      9.80 o 
  -1   0  10     1577.46     1619.56     46.16 o 
   0   0  10     2463.13     2701.35    200.24 o 
   1   0  10      107.67      121.88     11.99 o 
   2   0  10      324.74      377.63     26.70 o 
   3   0  10       16.20        5.13     22.10 o 
   4   0  10      227.73      251.30     19.84 o 
   5   0  10      235.58      255.45     19.91 o 
   6   0  10       86.17       81.98     14.63 o 
   7   0  10        0.56      -26.85     26.85 o 
 -12   1  10       33.92       30.92     27.00 o 
 -11   1  10        7.31       -5.43     24.21 o 
 -10   1  10       26.83       -6.34     21.34 o 
  -9   1  10       51.82       64.71     10.86 o 
  -8   1  10       13.41       12.37     13.50 o 
  -7   1  10       89.85       79.04     12.67 o 
  -6   1  10     1961.13     1785.56     51.74 o 
  -5   1  10      678.27      690.62     31.98 o 
  -4   1  10      175.67      143.75     11.24 o 
  -3   1  10      121.45      114.41     10.26 o 
  -2   1  10      672.38      689.48     31.68 o 
  -1   1  10     1363.26     1538.18     44.27 o 
   0   1  10      972.17     1073.79     66.29 o 
   1   1  10       60.58       41.25     11.01 o 
   2   1  10       63.08       57.92     11.61 o 
   3   1  10      225.23      269.02     19.38 o 
   4   1  10       20.85       27.38     12.29 o 
   5   1  10       22.87       35.75     24.13 o 
   6   1  10       16.13       12.07     22.02 o 
   7   1  10       63.72       78.06     15.54 o 
 -12   2  10        6.68       10.11     21.34 o 
 -11   2  10      220.25      215.85     18.10 o 
 -10   2  10      318.45      307.79     22.48 o 
  -9   2  10      118.20       94.88     11.99 o 
  -8   2  10      440.21      437.89     32.05 o 
  -7   2  10      130.61      108.15     13.12 o 
  -6   2  10      249.27      309.60     25.11 o 
  -5   2  10        1.09       17.57     17.12 o 
  -4   2  10        1.08       -3.02     16.67 o 
  -3   2  10        0.10       -4.83     16.06 o 
  -2   2  10      209.04      267.74     21.49 o 
  -1   2  10      226.90      208.76     15.91 o 
   0   2  10       32.79       42.97     15.57 o 
   1   2  10       29.88       27.60     20.44 o 
   2   2  10      176.52      186.14     17.35 o 
   3   2  10       62.87       41.86     13.20 o 
   4   2  10       67.51       66.97     13.42 o 
   5   2  10      206.64      253.11     21.49 o 
   6   2  10      483.32      504.71     37.86 o 
   7   2  10      167.59      172.11     17.50 o 
 -12   3  10       93.20       99.55     16.29 o 
 -11   3  10       59.03       42.01     15.54 o 
 -10   3  10        0.18        8.45     21.57 o 
  -9   3  10       23.99       14.78     20.59 o 
  -8   3  10      271.09      303.04     29.34 o 
  -7   3  10        1.17       14.56     17.57 o 
  -6   3  10       57.61       77.08     10.94 o 
  -5   3  10       33.91       15.76     18.03 o 
  -4   3  10      105.05      101.06     11.01 o 
  -3   3  10      460.93      464.13     28.06 o 
  -2   3  10        2.35       12.75      9.43 o 
  -1   3  10      276.73      289.23     23.68 o 
   0   3  10      486.81      479.38     38.35 o 
   1   3  10     1514.24     1521.51     48.27 o 
   2   3  10      196.98      165.17     14.71 o 
   3   3  10        1.13       16.14     19.31 o 
   4   3  10        3.88       -4.30     21.04 o 
   5   3  10        3.56       20.59     12.29 o 
   6   3  10        0.46        8.90     24.44 o 
   7   3  10       74.01       46.23     15.76 o 
 -12   4  10       15.81       27.38     22.48 o 
 -11   4  10       21.24       31.15     14.25 o 
 -10   4  10       70.24       57.17     13.95 o 
  -9   4  10      246.14      235.99     19.53 o 
  -8   4  10        2.79      -21.65     22.40 o 
  -7   4  10       45.57       52.49     11.77 o 
  -6   4  10      238.34      221.66     16.97 o 
  -5   4  10      704.28      711.36     34.17 o 
  -4   4  10      726.81      754.27     34.01 o 
  -3   4  10      290.38      242.85     23.68 o 
  -2   4  10      631.88      606.15     29.79 o 
  -1   4  10      789.20      854.20     35.90 o 
   0   4  10       79.94       89.59      8.61 o 
   1   4  10      179.85      135.91     13.27 o 
   2   4  10      658.93      632.54     36.58 o 
   3   4  10      191.40      194.13     19.23 o 
   4   4  10      261.64      210.50     20.89 o 
   5   4  10       94.36       87.56     15.16 o 
   6   4  10       83.18       88.99     14.63 o 
 -12   5  10        1.34       21.27     13.80 o 
 -11   5  10       74.53       88.62     15.08 o 
 -10   5  10       16.10        0.00     21.87 o 
  -9   5  10       27.40       31.60     11.46 o 
  -8   5  10      109.10      127.61     13.80 o 
  -7   5  10       35.91        7.84     18.93 o 
  -6   5  10      227.49      314.27     26.92 o 
  -5   5  10       26.33       12.52     19.23 o 
  -4   5  10       26.73        3.39     18.25 o 
  -3   5  10     1754.51     1756.67     51.29 o 
  -2   5  10      462.85      453.12     30.47 o 
  -1   5  10      960.69     1015.52     39.82 o 
   0   5  10      510.19      521.76     38.09 o 
   1   5  10      277.71      300.70     27.91 o 
   2   5  10      242.29      300.09     29.64 o 
   3   5  10        4.92       13.12     19.23 o 
   4   5  10        4.77        3.17     21.27 o 
   5   5  10        0.59       -5.20     22.10 o 
   6   5  10       59.49       53.40     14.63 o 
 -12   6  10       23.44       34.47     24.59 o 
 -11   6  10        0.21       11.77     24.74 o 
 -10   6  10       67.42       64.41     14.56 o 
  -9   6  10       44.61       47.89     11.46 o 
  -8   6  10       19.30       25.19     24.13 o 
  -7   6  10      112.18      141.86     13.95 o 
  -6   6  10      451.12      421.44     30.54 o 
  -5   6  10      562.55      478.69     33.41 o 
  -4   6  10      699.19      684.43     35.15 o 
  -3   6  10      324.47      360.13     28.13 o 
  -2   6  10       27.73       24.21     21.42 o 
  -1   6  10       71.32       83.64     11.99 o 
   0   6  10       28.56       13.25     14.90 o 
   1   6  10      348.66      403.57     29.49 o 
   2   6  10       98.47       76.02     13.65 o 
   3   6  10      106.76       67.05     14.41 o 
   4   6  10       19.55       -1.58     20.59 o 
   5   6  10        1.48       10.26     16.14 o 
   6   6  10        0.75       20.06     22.93 o 
 -12   7  10        9.46      -15.16     27.23 o 
 -11   7  10        6.22        8.15     26.85 o 
 -10   7  10      194.25      179.57     17.27 o 
  -9   7  10      685.99      653.51     43.29 o 
  -8   7  10      288.79      357.94     31.75 o 
  -7   7  10        1.21      -22.02     22.02 o 
  -6   7  10       20.75       36.50     11.69 o 
  -5   7  10       46.58       21.80     20.14 o 
  -4   7  10       51.98       64.11     12.44 o 
  -3   7  10      134.88      129.65     14.86 o 
  -2   7  10       76.67       94.50     12.90 o 
  -1   7  10       13.23       -8.97     19.91 o 
   0   7  10       91.14       99.93      8.82 o 
   1   7  10        1.37       -2.72     20.51 o 
   2   7  10      276.70      275.88     22.40 o 
   3   7  10      260.33      234.71     21.19 o 
   4   7  10       90.69      109.06     15.46 o 
   5   7  10       28.95       29.26     24.06 o 
 -11   8  10       18.52       -8.37     25.94 o 
 -10   8  10        3.45        0.15     23.91 o 
  -9   8  10      100.92      107.02     15.61 o 
  -8   8  10      372.39      418.65     34.47 o 
  -7   8  10      355.39      369.03     32.51 o 
  -6   8  10       53.85       14.25     25.79 o 
  -5   8  10       18.13       26.10     20.44 o 
  -4   8  10      101.32      123.39     13.42 o 
  -3   8  10      505.53      465.11     31.37 o 
  -2   8  10      379.08      373.78     32.20 o 
  -1   8  10      534.78      570.85     34.77 o 
   0   8  10       24.20       47.58      8.74 o 
   1   8  10       44.67       53.40     12.37 o 
   2   8  10       86.40       92.69     15.39 o 
   3   8  10       67.93       88.32     15.23 o 
   4   8  10        7.93       34.17     25.94 o 
   5   8  10       84.05       76.78     16.59 o 
 -11   9  10       49.67        8.45     28.89 o 
 -10   9  10        0.38      -15.99     27.68 o 
  -9   9  10        3.55       12.90     24.36 o 
  -8   9  10       68.79       74.74     15.01 o 
  -7   9  10       37.09       24.13     21.72 o 
  -6   9  10        0.95       18.33     20.82 o 
  -5   9  10        0.43      -20.59     20.59 o 
  -4   9  10      105.58       88.47     13.95 o 
  -3   9  10      223.71      208.84     20.29 o 
  -2   9  10       13.69        7.39     21.42 o 
  -1   9  10       82.74       94.27     13.88 o 
   0   9  10        6.96       -3.68     15.83 o 
   1   9  10        1.87       11.61     23.30 o 
   2   9  10       64.34       42.84     14.71 o 
   3   9  10      199.39      201.52     17.27 o 
   4   9  10      332.71      359.30     26.77 o 
 -11  10  10       13.89        0.08     24.66 o 
 -10  10  10        6.74      -26.25     26.25 o 
  -9  10  10       31.83       30.85     24.89 o 
  -8  10  10       68.72       61.69     15.16 o 
  -7  10  10        0.18      -24.59     24.59 o 
  -6  10  10        1.08      -16.37     20.51 o 
  -5  10  10       17.77       17.50     21.87 o 
  -4  10  10       35.53       38.61     13.42 o 
  -3  10  10        2.36      -10.86     21.57 o 
  -2  10  10      810.00      681.26     43.22 o 
  -1  10  10      149.46      123.16     16.44 o 
   0  10  10       47.25       54.42      9.86 o 
   1  10  10       11.45      -19.76     26.25 o 
   2  10  10      145.94      140.36     17.42 o 
   3  10  10       35.87       20.21     24.89 o 
 -10  11  10        4.53       19.23     24.36 o 
  -9  11  10        2.80      -25.27     25.27 o 
  -8  11  10      125.39      124.14     17.65 o 
  -7  11  10      170.94      194.81     17.65 o 
  -6  11  10      219.31      207.63     17.72 o 
  -5  11  10      134.44      163.66     15.99 o 
  -4  11  10      106.97       92.46     16.06 o 
  -3  11  10       67.88       18.55     23.68 o 
  -2  11  10      112.09      120.67     16.22 o 
  -1  11  10        1.78      -15.91     22.32 o 
   0  11  10       49.43       48.55     10.44 o 
   1  11  10      182.15      207.25     17.65 o 
   2  11  10       74.65       90.96     15.99 o 
  -9  12  10       18.02       -0.08     26.02 o 
  -8  12  10      136.52      146.54     17.80 o 
  -7  12  10       68.32       85.00     15.91 o 
  -6  12  10        9.15       -7.47     24.96 o 
  -5  12  10        7.79        5.73     24.51 o 
  -4  12  10      209.85      195.26     17.72 o 
  -3  12  10       36.96       25.49     23.00 o 
  -2  12  10      145.69      123.46     17.27 o 
  -1  12  10       40.21       41.86     14.63 o 
   0  12  10       62.27       63.01     17.84 o 
   1  12  10       26.28       24.81     15.23 o 
  -8  13  10       14.97       27.98     23.00 o 
  -7  13  10       45.92       31.15     27.53 o 
  -6  13  10      105.95      128.67     16.29 o 
  -5  13  10       86.04       37.79     27.15 o 
  -4  13  10        0.82      -15.76     24.44 o 
  -3  13  10        2.27      -27.45     27.45 o 
  -2  13  10       54.77       62.15     14.33 o 
  -1  13  10        7.07       24.81     23.15 o 
   0  13  10        1.15        4.61     19.27 o 
  -5  14  10       10.18        2.34     26.77 o 
  -4  14  10       52.52       63.28     15.54 o 
  -3  14  10        2.72       21.49     23.83 o 
  -1 -12  11       99.43      115.24     18.10 o 
  -4 -11  11        0.31        4.07     25.42 o 
  -3 -11  11        2.21       15.31     16.59 o 
  -2 -11  11        8.45        5.88     25.19 o 
  -1 -11  11       18.92       30.92     13.20 o 
   0 -11  11       20.38       20.48     17.37 o 
   1 -11  11       17.69       14.03     25.49 o 
   2 -11  11       43.50       54.91     14.63 o 
  -6 -10  11        1.81       -6.34     24.89 o 
  -5 -10  11       11.61       -8.07     26.02 o 
  -4 -10  11      129.16      133.72     17.42 o 
  -3 -10  11      100.00      101.14     15.61 o 
  -2 -10  11       11.01      -24.44     24.44 o 
  -1 -10  11        3.90       27.60     23.53 o 
   0 -10  11       19.48       41.19     11.64 o 
   1 -10  11      219.85      248.66     21.80 o 
   2 -10  11      102.43       88.62     15.76 o 
   3 -10  11       43.71       23.68     26.77 o 
   4 -10  11       29.69       39.07     26.17 o 
  -7  -9  11       20.76       -0.08     27.00 o 
  -6  -9  11       11.77       35.67     14.78 o 
  -5  -9  11       89.36      105.36     16.06 o 
  -4  -9  11       71.80        3.39     25.49 o 
  -3  -9  11       68.58       55.51     15.46 o 
  -2  -9  11      166.84      168.19     16.89 o 
  -1  -9  11      141.23      146.62     15.69 o 
   0  -9  11      237.89      210.99     25.83 o 
   1  -9  11       90.86      107.25     15.61 o 
   2  -9  11       60.56       32.13     26.85 o 
   3  -9  11       71.90       10.94     27.23 o 
   4  -9  11        2.96      -13.42     24.21 o 
   5  -9  11        9.78       14.56     24.81 o 
  -8  -8  11        0.28       16.89     17.87 o 
  -7  -8  11       22.81        7.92     23.00 o 
  -6  -8  11       84.48       87.64     15.76 o 
  -5  -8  11        6.41        8.82     23.38 o 
  -4  -8  11        4.23      -10.11     24.59 o 
  -3  -8  11        0.97       -3.09     23.98 o 
  -2  -8  11       39.20       -4.83     25.34 o 
  -1  -8  11        0.54       -9.58     21.87 o 
   0  -8  11        1.08        8.32     14.29 o 
   1  -8  11      239.61      203.48     17.42 o 
   2  -8  11      291.42      362.54     31.37 o 
   3  -8  11      126.44      123.31     16.97 o 
   4  -8  11        0.84       11.16     22.63 o 
   5  -8  11        6.47      -17.65     23.30 o 
  -9  -7  11       20.66       -6.41     28.43 o 
  -8  -7  11        4.80       17.80     26.02 o 
  -7  -7  11        0.22       14.86     23.61 o 
  -6  -7  11        2.75        1.89     22.78 o 
  -5  -7  11      151.17      167.20     16.37 o 
  -4  -7  11      667.16      644.91     38.84 o 
  -3  -7  11      745.63      665.05     37.63 o 
  -2  -7  11      343.62      397.39     31.30 o 
  -1  -7  11       37.06       45.40     12.14 o 
   0  -7  11        2.17        9.87     15.67 o 
   1  -7  11      107.09       98.57     14.25 o 
   2  -7  11       12.06       -0.15     24.06 o 
   3  -7  11       78.37       83.72     14.63 o 
   4  -7  11      279.85      306.20     30.62 o 
   5  -7  11       18.56       16.97     13.35 o 
   6  -7  11        6.70       -1.81     24.66 o 
  -9  -6  11       52.13       83.26     15.46 o 
  -8  -6  11      239.19      263.44     24.29 o 
  -7  -6  11      148.80      123.84     15.91 o 
  -6  -6  11       88.72      128.67     14.86 o 
  -5  -6  11      197.50      195.94     19.38 o 
  -4  -6  11      358.42      324.61     22.48 o 
  -3  -6  11       16.40        2.72     22.63 o 
  -2  -6  11      385.05      367.29     30.70 o 
  -1  -6  11      437.55      391.50     31.37 o 
   0  -6  11        1.76      -24.96     24.96 o 
   1  -6  11       37.26       35.75     12.44 o 
   2  -6  11      289.31      286.74     21.27 o 
   3  -6  11      684.70      728.78     38.84 o 
   4  -6  11      200.41      171.05     16.52 o 
   5  -6  11       18.41       34.39     25.11 o 
   6  -6  11       43.73       33.34     14.48 o 
 -10  -5  11       54.26       12.67     29.49 o 
  -9  -5  11        8.11      -15.61     26.55 o 
  -8  -5  11       19.74       15.84     23.38 o 
  -7  -5  11       46.58       13.20     25.11 o 
  -6  -5  11        7.18       20.59     12.37 o 
  -5  -5  11       12.34        2.72     11.61 o 
  -4  -5  11      135.00      131.31     14.41 o 
  -3  -5  11      416.31      483.36     31.68 o 
  -2  -5  11       56.88       61.47     12.52 o 
  -1  -5  11        4.22        0.00     18.55 o 
   0  -5  11      107.35      106.15     12.41 o 
   1  -5  11       16.97        8.15     19.68 o 
   2  -5  11       51.07       50.08     12.67 o 
   3  -5  11       19.17       41.56     12.60 o 
   4  -5  11       83.62       80.40     14.56 o 
   5  -5  11        0.14        5.35     25.34 o 
   6  -5  11       11.04        1.81     22.10 o 
 -10  -4  11       54.75       28.21     26.70 o 
  -9  -4  11      319.07      314.88     25.04 o 
  -8  -4  11      380.39      374.99     34.39 o 
  -7  -4  11       78.27       83.94     13.88 o 
  -6  -4  11        5.17      -11.61     21.72 o 
  -5  -4  11       51.78       36.35     12.75 o 
  -4  -4  11       13.68       10.26     19.46 o 
  -3  -4  11       45.22       54.91     11.69 o 
  -2  -4  11       29.05       31.68     11.01 o 
  -1  -4  11       50.81       31.53     21.12 o 
   0  -4  11        4.07        5.41     15.88 o 
   1  -4  11      163.52      173.77     17.04 o 
   2  -4  11        2.72      -21.72     21.72 o 
   3  -4  11      308.14      252.28     20.06 o 
   4  -4  11      423.41      363.30     33.49 o 
   5  -4  11      298.22      294.81     23.68 o 
   6  -4  11       61.99       58.22     16.14 o 
   7  -4  11       17.80        8.30     25.42 o 
 -11  -3  11       18.64       45.10     14.78 o 
 -10  -3  11        6.32       11.39     21.65 o 
  -9  -3  11       19.83       10.41     24.74 o 
  -8  -3  11       19.17       26.70     23.46 o 
  -7  -3  11        0.04       -5.73     20.51 o 
  -6  -3  11       21.62       14.93     11.92 o 
  -5  -3  11      183.73      202.80     18.33 o 
  -4  -3  11       94.90      100.76     12.29 o 
  -3  -3  11       13.17        9.43     19.76 o 
  -2  -3  11      287.65      301.07     27.45 o 
  -1  -3  11     2122.60     1687.44     51.51 o 
   0  -3  11     1324.73     1366.83     81.83 o 
   1  -3  11       13.22       28.96     11.54 o 
   2  -3  11      622.87      632.02     35.22 o 
   3  -3  11      492.54      501.01     34.39 o 
   4  -3  11      615.54      607.43     39.60 o 
   5  -3  11        0.38       -3.32     23.00 o 
   6  -3  11       20.13       26.10     24.13 o 
   7  -3  11        0.79       15.39     16.74 o 
 -11  -2  11       54.15       62.37     15.61 o 
 -10  -2  11       13.44       29.26     19.84 o 
  -9  -2  11        0.54       13.20     21.49 o 
  -8  -2  11       26.48       48.80     11.01 o 
  -7  -2  11       80.68       77.53     12.90 o 
  -6  -2  11       93.94       81.38     12.97 o 
  -5  -2  11       31.56      -14.33     19.46 o 
  -4  -2  11      346.72      297.61     28.28 o 
  -3  -2  11      567.76      598.68     32.13 o 
  -2  -2  11      684.45      613.91     33.03 o 
  -1  -2  11      349.94      257.41     18.25 o 
   0  -2  11       14.37        7.37     14.44 o 
   1  -2  11       35.97       43.97     11.54 o 
   2  -2  11      105.95      154.38     14.78 o 
   3  -2  11      132.17      129.80     14.25 o 
   4  -2  11       87.03      106.19     14.33 o 
   5  -2  11      532.56      566.10     38.92 o 
   6  -2  11      117.23       93.14     16.74 o 
   7  -2  11        1.17       -2.19     22.63 o 
 -11  -1  11        0.31        3.92     23.23 o 
 -10  -1  11        2.87       22.70     20.66 o 
  -9  -1  11       55.58       83.26     12.29 o 
  -8  -1  11      427.68      437.43     31.30 o 
  -7  -1  11       99.79       84.55     13.73 o 
  -6  -1  11      157.28      137.79     14.56 o 
  -5  -1  11       42.57       26.62     19.76 o 
  -4  -1  11        1.41        1.13     16.67 o 
  -3  -1  11       12.10      -19.31     19.31 o 
  -2  -1  11      312.11      316.46     26.25 o 
  -1  -1  11     1376.40     1388.40     44.57 o 
   0  -1  11     1479.04     1393.58     33.08 o 
   1  -1  11       81.29       16.67     21.65 o 
   2  -1  11      118.43      146.24     13.65 o 
   3  -1  11      103.73       82.28     13.05 o 
   4  -1  11      307.97      304.02     28.43 o 
   5  -1  11      214.37      251.75     21.72 o 
   6  -1  11        1.89       -7.54     24.44 o 
   7  -1  11       18.00       46.46     13.27 o 
 -12   0  11        0.18       10.94     26.02 o 
 -11   0  11       18.27        7.54     23.68 o 
 -10   0  11        6.81       23.61     19.53 o 
  -9   0  11       49.00       45.25     10.94 o 
  -8   0  11       93.50       85.00     11.39 o 
  -7   0  11       30.53       30.62     21.95 o 
  -6   0  11      984.08      801.56     37.94 o 
  -5   0  11     1021.71     1002.55     38.16 o 
  -4   0  11      140.98      144.96     12.90 o 
  -3   0  11      194.85      228.75     15.76 o 
  -2   0  11      702.41      788.06     34.39 o 
  -1   0  11     2679.01     2682.14     63.05 o 
   0   0  11      117.18       80.36      9.55 o 
   1   0  11      592.49      463.38     30.54 o 
   2   0  11        4.97       25.57     19.91 o 
   3   0  11        3.63      -20.97     20.97 o 
   4   0  11       60.67       57.55     13.50 o 
   5   0  11        5.32        6.79     21.57 o 
   6   0  11       26.60        5.66     17.42 o 
   7   0  11       16.56       22.40     13.80 o 
 -12   1  11       21.22        1.96     25.87 o 
 -11   1  11      118.51      105.59     15.08 o 
 -10   1  11      127.31      143.30     14.93 o 
  -9   1  11      152.24      142.84     12.37 o 
  -8   1  11      301.34      254.09     19.53 o 
  -7   1  11      749.36      773.43     37.48 o 
  -6   1  11      364.70      258.99     18.63 o 
  -5   1  11       72.17       69.08     11.16 o 
  -4   1  11       49.21       61.17     10.48 o 
  -3   1  11      114.42      108.68     11.92 o 
  -2   1  11        4.33        3.02     17.57 o 
  -1   1  11       42.92       -0.98     20.29 o 
   0   1  11      629.26      668.89     24.50 o 
   1   1  11      421.91      295.87     26.02 o 
   2   1  11       55.47       83.34     13.05 o 
   3   1  11        2.97        1.51     19.53 o 
   4   1  11      112.68      111.09     14.41 o 
   5   1  11      368.14      396.48     33.03 o 
   6   1  11      297.91      270.76     24.59 o 
   7   1  11       52.31       70.06     15.46 o 
 -12   2  11       78.24      113.13     17.42 o 
 -11   2  11       57.38       46.23     14.93 o 
 -10   2  11       45.02       43.59     13.27 o 
  -9   2  11       10.24      -12.07     21.57 o 
  -8   2  11       89.96      106.57     14.18 o 
  -7   2  11       78.73       70.89     12.52 o 
  -6   2  11      220.74      213.66     18.25 o 
  -5   2  11      455.20      340.37     26.85 o 
  -4   2  11      257.02      262.23     23.91 o 
  -3   2  11      177.58      206.42     15.54 o 
  -2   2  11        2.94        1.96     17.65 o 
  -1   2  11       47.11       61.77     10.94 o 
   0   2  11      897.86      938.63     27.64 o 
   1   2  11      578.79      456.06     30.17 o 
   2   2  11      678.46      688.96     36.80 o 
   3   2  11       31.48       30.17     12.75 o 
   4   2  11       14.67       -9.50     21.42 o 
   5   2  11      196.97      179.12     17.27 o 
   6   2  11        0.11        3.77     24.59 o 
 -12   3  11       11.08       -4.37     27.38 o 
 -11   3  11      145.08      139.45     16.06 o 
 -10   3  11      246.33      255.37     20.51 o 
  -9   3  11      172.75      168.49     15.84 o 
  -8   3  11      118.16      129.87     13.73 o 
  -7   3  11       15.92       27.15     18.85 o 
  -6   3  11      109.67      125.05     12.52 o 
  -5   3  11       68.39       60.11     11.46 o 
  -4   3  11       56.37       62.60     12.14 o 
  -3   3  11       36.59       27.23     18.63 o 
  -2   3  11      246.76      252.05     25.19 o 
  -1   3  11      749.50      746.73     35.22 o 
   0   3  11      203.31      187.20     11.89 o 
   1   3  11      109.40       73.46     13.50 o 
   2   3  11      658.86      655.55     36.13 o 
   3   3  11      331.52      311.86     31.22 o 
   4   3  11      182.66      215.78     21.34 o 
   5   3  11       52.00       51.06     13.80 o 
   6   3  11      134.89       93.90     16.67 o 
 -12   4  11       31.03       51.44     15.23 o 
 -11   4  11       35.62        7.62     27.83 o 
 -10   4  11       71.45       74.74     14.33 o 
  -9   4  11        1.58       27.91     21.12 o 
  -8   4  11       14.96       11.16     21.57 o 
  -7   4  11       29.95       -0.08     22.10 o 
  -6   4  11      418.83      373.25     29.41 o 
  -5   4  11      162.69      157.78     14.10 o 
  -4   4  11      293.31      260.42     19.23 o 
  -3   4  11      908.93      927.81     38.01 o 
  -2   4  11       58.06       70.14     11.61 o 
  -1   4  11       26.56       53.47     11.39 o 
   0   4  11     1308.06     1433.80     48.31 o 
   1   4  11     1151.85     1018.77     43.44 o 
   2   4  11        8.26       18.33     22.02 o 
   3   4  11        3.46        3.02     21.19 o 
   4   4  11        3.93        8.45     22.48 o 
   5   4  11       17.23        8.97     25.79 o 
   6   4  11        1.73       17.72     24.51 o 
 -12   5  11        0.29      -22.10     26.47 o 
 -11   5  11       11.38       -4.07     24.36 o 
 -10   5  11       28.48       47.14     13.35 o 
  -9   5  11       22.97       -1.66     21.72 o 
  -8   5  11       89.14       65.69     13.27 o 
  -7   5  11       11.12       19.08     20.29 o 
  -6   5  11      449.27      493.92     31.45 o 
  -5   5  11     1125.78     1113.04     44.27 o 
  -4   5  11     1686.32     1616.01     50.46 o 
  -3   5  11      433.71      453.04     30.54 o 
  -2   5  11       26.25       12.52     13.95 o 
  -1   5  11      230.05      216.08     18.25 o 
   0   5  11       25.50        0.66     15.41 o 
   1   5  11       57.17       65.92     13.20 o 
   2   5  11       46.52       26.32     19.68 o 
   3   5  11       41.96       42.84     13.58 o 
   4   5  11       69.53       47.44     14.93 o 
   5   5  11        0.54        1.89     20.66 o 
 -12   6  11        0.57       11.92     14.10 o 
 -11   6  11       43.16       16.14     27.98 o 
 -10   6  11      266.46      279.58     23.08 o 
  -9   6  11      235.82      230.86     21.34 o 
  -8   6  11      195.16      239.98     19.08 o 
  -7   6  11      139.84      139.60     14.71 o 
  -6   6  11        7.29       15.91     19.99 o 
  -5   6  11      188.08      191.04     18.10 o 
  -4   6  11      159.99      186.89     14.48 o 
  -3   6  11      198.87      265.85     25.87 o 
  -2   6  11      118.72      100.08     13.73 o 
  -1   6  11      148.66      159.29     13.95 o 
   0   6  11        1.08      -15.01     15.01 o 
   1   6  11      210.73      191.34     16.52 o 
   2   6  11      313.97      317.97     21.80 o 
   3   6  11      190.83      192.70     15.91 o 
   4   6  11       22.11       -5.51     26.32 o 
   5   6  11        3.47      -22.48     22.48 o 
 -11   7  11        6.96       20.59     24.59 o 
 -10   7  11       18.52       20.82     27.45 o 
  -9   7  11        1.91      -20.66     24.59 o 
  -8   7  11       66.03       33.41     25.64 o 
  -7   7  11      286.74      261.48     20.44 o 
  -6   7  11       93.82      109.21     13.65 o 
  -5   7  11        7.10       -3.24     14.48 o 
  -4   7  11      284.43      293.46     27.60 o 
  -3   7  11      717.90      779.31     39.75 o 
  -2   7  11       30.77       46.53     12.29 o 
  -1   7  11      298.93      291.72     21.42 o 
   0   7  11       12.33       -6.20     14.60 o 
   1   7  11       38.83       27.75     13.42 o 
   2   7  11       52.32       57.85     14.03 o 
   3   7  11        8.87        5.13     24.21 o 
   4   7  11       37.85       50.76     14.63 o 
 -11   8  11       16.76      -27.08     27.08 o 
 -10   8  11      188.91      223.54     21.27 o 
  -9   8  11      161.99      169.24     16.74 o 
  -8   8  11       40.40       33.41     23.23 o 
  -7   8  11       16.66       33.11     23.91 o 
  -6   8  11        5.37      -10.41     20.29 o 
  -5   8  11       22.64        4.53     21.65 o 
  -4   8  11      314.60      295.57     22.85 o 
  -3   8  11        2.26      -17.20     22.93 o 
  -2   8  11       67.89       84.09     13.58 o 
  -1   8  11       65.33       62.07     13.27 o 
   0   8  11        5.67      -16.29     16.29 o 
   1   8  11        9.68      -23.61     23.61 o 
   2   8  11       54.14       31.30     24.13 o 
   3   8  11      159.45      160.72     17.80 o 
   4   8  11      242.44      272.64     24.29 o 
 -11   9  11        2.25        4.45     21.57 o 
 -10   9  11       53.61       34.47     24.21 o 
  -9   9  11        0.93        3.85     23.15 o 
  -8   9  11       58.57       26.55     26.32 o 
  -7   9  11       34.02       42.69     13.58 o 
  -6   9  11       25.19       12.75     24.51 o 
  -5   9  11        8.33      -10.71     21.72 o 
  -4   9  11       52.57       66.67     12.37 o 
  -3   9  11      230.26      309.82     30.62 o 
  -2   9  11      510.53      560.59     35.60 o 
  -1   9  11      103.75      101.36     15.08 o 
   0   9  11       38.61       57.01      9.81 o 
   1   9  11      168.71      203.48     17.20 o 
   2   9  11      194.45      195.86     18.03 o 
   3   9  11      157.39      167.51     18.48 o 
 -10  10  11        3.92      -12.67     26.40 o 
  -9  10  11       19.49       25.72     24.74 o 
  -8  10  11        3.96       22.48     24.13 o 
  -7  10  11       59.72       93.07     14.10 o 
  -6  10  11       19.18       50.38     12.14 o 
  -5  10  11        4.22        8.37     23.61 o 
  -4  10  11       14.80       25.34     12.37 o 
  -3  10  11      685.03      661.73     41.10 o 
  -2  10  11      129.09      129.72     15.61 o 
  -1  10  11        0.57       -1.58     24.59 o 
   0  10  11      126.37      124.16     12.03 o 
   1  10  11       85.85       88.62     15.31 o 
   2  10  11       57.37       83.11     15.54 o 
  -9  11  11       40.49       31.98     15.01 o 
  -8  11  11       67.12       67.73     15.91 o 
  -7  11  11       37.19       49.55     14.56 o 
  -6  11  11        1.03      -23.76     25.49 o 
  -5  11  11       35.15       39.75     13.42 o 
  -4  11  11       20.36      -26.40     26.40 o 
  -3  11  11       58.41       91.94     15.31 o 
  -2  11  11      178.16      179.80     17.72 o 
  -1  11  11       52.51       61.99     16.59 o 
   0  11  11       84.24       83.50     16.44 o 
   1  11  11       12.54       20.36     25.64 o 
  -8  12  11       66.83       64.26     16.82 o 
  -7  12  11      103.98      119.09     17.65 o 
  -6  12  11      144.40      151.29     18.33 o 
  -5  12  11      287.13      221.51     19.31 o 
  -4  12  11       90.59       86.05     15.16 o 
  -3  12  11      145.32      114.79     16.74 o 
  -2  12  11       38.27       37.18     14.63 o 
  -1  12  11        0.26       19.99     20.66 o 
   0  12  11       21.18       26.25     17.85 o 
  -7  13  11       24.27       30.09     25.34 o 
  -6  13  11        3.62       23.00     25.49 o 
  -5  13  11       85.90       49.40     18.18 o 
  -4  13  11       75.12       72.48     16.22 o 
  -3  13  11       15.96       28.96     12.90 o 
  -2  13  11        0.26       -0.15     22.48 o 
  -2 -11  12       56.64       81.98     14.56 o 
  -1 -11  12       42.02       20.74     24.36 o 
   0 -11  12       19.40       34.30     17.35 o 
  -5 -10  12       21.99        2.19     28.43 o 
  -4 -10  12        8.11      -22.40     29.19 o 
  -3 -10  12        0.47       13.73     26.32 o 
  -2 -10  12       28.86       27.30     25.42 o 
  -1 -10  12       90.77      122.56     16.44 o 
   0 -10  12       70.00       41.16     10.77 o 
   1 -10  12        5.14       29.56     20.14 o 
   2 -10  12        0.97       28.13     22.32 o 
  -6  -9  12       10.69       24.74     23.76 o 
  -5  -9  12        2.01       -9.96     25.11 o 
  -4  -9  12        1.13       21.72     15.08 o 
  -3  -9  12       15.15       20.29     21.12 o 
  -2  -9  12        7.19        7.39     26.17 o 
  -1  -9  12        0.59      -23.83     23.83 o 
   0  -9  12       43.75       53.20     16.63 o 
   1  -9  12      241.52      249.49     20.97 o 
   2  -9  12      271.03      291.35     23.46 o 
   3  -9  12       41.84       33.56     26.92 o 
  -7  -8  12        7.56       12.22     24.96 o 
  -6  -8  12       16.53      -11.46     27.08 o 
  -5  -8  12       94.39       98.65     14.71 o 
  -4  -8  12       92.30       71.80     16.22 o 
  -3  -8  12      299.40      287.20     23.68 o 
  -2  -8  12      349.90      344.59     31.53 o 
  -1  -8  12      150.22      163.51     16.52 o 
   0  -8  12       37.36       22.52     12.39 o 
   1  -8  12       22.99       17.27     23.46 o 
   2  -8  12        4.35      -14.33     24.29 o 
   3  -8  12       78.76       18.85     27.83 o 
   4  -8  12       87.32       41.48     28.06 o 
  -8  -7  12       24.78       26.70     27.53 o 
  -7  -7  12       24.32       44.12     14.71 o 
  -6  -7  12      223.82      234.48     18.40 o 
  -5  -7  12      136.79      149.33     17.27 o 
  -4  -7  12        6.19       -6.64     23.68 o 
  -3  -7  12        5.73       25.79     22.40 o 
  -2  -7  12       45.92       60.79     13.65 o 
  -1  -7  12       47.24       26.55     23.98 o 
   0  -7  12       13.62       43.74     26.43 o 
   1  -7  12       98.34       81.53     14.56 o 
   2  -7  12      138.40      152.27     15.61 o 
   3  -7  12      163.12      191.04     16.67 o 
   4  -7  12        3.42      -13.20     24.89 o 
   5  -7  12        1.57      -23.61     23.61 o 
  -9  -6  12       18.39       12.52     18.10 o 
  -8  -6  12        6.20      -26.02     26.02 o 
  -7  -6  12       11.51       27.15     14.48 o 
  -6  -6  12       16.31       13.35     16.67 o 
  -5  -6  12       99.86       93.97     15.31 o 
  -4  -6  12      361.92      401.83     32.20 o 
  -3  -6  12     1001.17      942.74     44.04 o 
  -2  -6  12      306.62      325.59     30.09 o 
  -1  -6  12       27.96       14.71     20.06 o 
   0  -6  12       19.39       -8.34     15.30 o 
   1  -6  12       28.79       10.78     20.89 o 
   2  -6  12      161.49      182.29     18.10 o 
   3  -6  12       15.95       20.51     23.38 o 
   4  -6  12        4.40        8.97     23.91 o 
   5  -6  12        0.05        9.80     21.34 o 
  -9  -5  12      186.01      176.41     19.16 o 
  -8  -5  12      448.35      402.82     36.73 o 
  -7  -5  12       69.22       50.23     15.39 o 
  -6  -5  12       61.34       74.82     14.71 o 
  -5  -5  12       58.85       27.38     24.81 o 
  -4  -5  12       84.15       65.61     13.35 o 
  -3  -5  12       11.13       -4.37     20.74 o 
  -2  -5  12       24.12      -15.39     21.04 o 
  -1  -5  12        8.69       19.46     19.46 o 
   0  -5  12        1.66      -19.95     29.68 o 
   1  -5  12       48.68       29.49     23.38 o 
   2  -5  12       34.21       15.46     23.68 o 
   3  -5  12      131.34      145.63     14.93 o 
   4  -5  12      261.44      313.59     22.93 o 
   5  -5  12      201.46      169.84     17.50 o 
   6  -5  12       79.01       85.07     15.16 o 
 -10  -4  12       20.78       26.70     28.06 o 
  -9  -4  12       13.57       44.80     14.93 o 
  -8  -4  12        0.61       20.82     24.96 o 
  -7  -4  12      205.76      243.60     21.27 o 
  -6  -4  12       10.55       17.95     22.48 o 
  -5  -4  12       34.77       19.08     12.29 o 
  -4  -4  12       45.10       76.70     13.12 o 
  -3  -4  12       69.33       82.06     13.05 o 
  -2  -4  12        1.77        9.43     19.38 o 
  -1  -4  12      441.67      398.89     32.20 o 
   0  -4  12      140.53      122.35     10.00 o 
   1  -4  12        1.24      -16.97     19.46 o 
   2  -4  12       72.55       92.84     13.42 o 
   3  -4  12      165.52      238.78     19.91 o 
   4  -4  12       94.11      102.80     14.78 o 
   5  -4  12        8.07       18.70     23.98 o 
   6  -4  12        3.39       20.06     24.59 o 
 -10  -3  12       61.04       85.90     14.93 o 
  -9  -3  12        7.25      -21.27     25.11 o 
  -8  -3  12      106.49      107.62     14.78 o 
  -7  -3  12       16.42        7.69     21.80 o 
  -6  -3  12        7.03       27.23     20.44 o 
  -5  -3  12        1.34       26.55     11.69 o 
  -4  -3  12       15.33       40.12     11.77 o 
  -3  -3  12      484.74      460.28     32.05 o 
  -2  -3  12      484.31      497.09     32.66 o 
  -1  -3  12      297.46      240.29     19.53 o 
   0  -3  12      264.60      332.40     40.24 o 
   1  -3  12       69.08       79.27     12.60 o 
   2  -3  12       33.58       11.69     21.72 o 
   3  -3  12       11.06      -24.13     24.13 o 
   4  -3  12      361.35      336.52     24.89 o 
   5  -3  12      366.37      358.39     23.91 o 
   6  -3  12       14.98       11.92     26.32 o 
 -11  -2  12        0.42        8.15     25.64 o 
 -10  -2  12        1.19       -7.32     24.36 o 
  -9  -2  12       27.81       43.44     12.90 o 
  -8  -2  12      355.34      302.88     29.41 o 
  -7  -2  12      311.43      335.84     29.64 o 
  -6  -2  12        1.46      -20.66     20.66 o 
  -5  -2  12       25.54       14.18     21.80 o 
  -4  -2  12      120.95      110.11     13.05 o 
  -3  -2  12        1.62        7.16     20.74 o 
  -2  -2  12      157.42      170.37     16.89 o 
  -1  -2  12     1228.89     1001.19     41.41 o 
   0  -2  12      723.49      799.33     27.27 o 
   1  -2  12       32.85       28.43     12.82 o 
   2  -2  12      531.02      541.96     35.52 o 
   3  -2  12      440.70      446.86     35.90 o 
   4  -2  12      480.12      483.51     36.96 o 
   5  -2  12       63.66       58.15     14.03 o 
   6  -2  12        3.69       -2.04     22.70 o 
 -11  -1  12        2.16       33.79     23.68 o 
 -10  -1  12        0.01      -21.72     23.00 o 
  -9  -1  12       30.21       11.46     22.17 o 
  -8  -1  12        1.31      -22.48     22.48 o 
  -7  -1  12      356.28      310.20     30.02 o 
  -6  -1  12       33.26       74.82     12.14 o 
  -5  -1  12       92.87       58.90     12.29 o 
  -4  -1  12      335.98      332.83     28.89 o 
  -3  -1  12      256.35      280.33     18.70 o 
  -2  -1  12      161.59      163.96     13.80 o 
  -1  -1  12      635.01      608.94     34.92 o 
   0  -1  12        2.95        4.53     13.80 o 
   1  -1  12       14.16        9.35     21.12 o 
   2  -1  12       37.20        1.51     23.08 o 
   3  -1  12       38.06       41.93     13.05 o 
   4  -1  12        4.94       -1.81     22.25 o 
   5  -1  12        2.45        1.81     24.81 o 
   6  -1  12       45.52       37.03     15.31 o 
 -11   0  12       12.00       19.01     16.74 o 
 -10   0  12       22.13        8.82     22.78 o 
  -9   0  12      121.67      149.33     15.01 o 
  -8   0  12      236.84      229.80     18.40 o 
  -7   0  12      209.11      188.55     18.10 o 
  -6   0  12      167.95      143.45     14.33 o 
  -5   0  12       13.22       21.80     22.02 o 
  -4   0  12      112.51       76.48     12.37 o 
  -3   0  12      231.11      216.15     17.95 o 
  -2   0  12      212.95      264.19     25.34 o 
  -1   0  12       95.74       74.06     12.90 o 
   0   0  12     1148.28     1202.52     58.71 o 
   1   0  12      149.27      180.18     14.71 o 
   2   0  12       45.76       25.64     22.25 o 
   3   0  12       29.65       26.02     22.85 o 
   4   0  12      158.39      175.27     15.54 o 
   5   0  12      246.57      264.50     23.38 o 
   6   0  12       27.06       37.63     14.33 o 
 -11   1  12       32.08       35.60     23.91 o 
 -10   1  12       28.90       31.45     12.37 o 
  -9   1  12        0.10        1.66     18.93 o 
  -8   1  12       16.44       13.05     19.76 o 
  -7   1  12        0.24       23.53     11.61 o 
  -6   1  12      696.91      628.77     36.50 o 
  -5   1  12      796.50      850.20     38.39 o 
  -4   1  12      414.10      368.80     28.21 o 
  -3   1  12       21.09       27.91     19.31 o 
  -2   1  12        7.91       -3.47     18.70 o 
  -1   1  12     1255.46     1233.71     44.50 o 
   0   1  12     1422.27     1562.05     38.35 o 
   1   1  12      127.26       97.14     13.42 o 
   2   1  12        7.78        4.37     21.65 o 
   3   1  12       41.85       26.02     24.66 o 
   4   1  12      147.18      150.54     16.89 o 
   5   1  12       96.57       77.00     15.91 o 
   6   1  12       15.40       19.91     24.21 o 
 -12   2  12       32.31       38.99     14.78 o 
 -11   2  12      165.53      177.61     17.20 o 
 -10   2  12      209.25      240.74     21.04 o 
  -9   2  12       29.57       25.57     21.87 o 
  -8   2  12      101.74       87.49     13.65 o 
  -7   2  12      261.50      239.16     18.63 o 
  -6   2  12       25.75       56.94     12.52 o 
  -5   2  12       12.59       23.23     19.23 o 
  -4   2  12        2.22       22.55     18.18 o 
  -3   2  12       16.15      -15.23     19.01 o 
  -2   2  12       12.66       24.89     18.25 o 
  -1   2  12      688.82      625.08     33.86 o 
   0   2  12       84.85      131.15     10.82 o 
   1   2  12        0.93      -16.14     22.17 o 
   2   2  12      214.65      224.45     19.84 o 
   3   2  12      280.64      302.88     28.89 o 
   4   2  12       26.58       30.54     21.65 o 
   5   2  12      105.24      113.58     15.61 o 
   6   2  12      201.06      236.59     20.51 o 
 -12   3  12       78.28       85.30     15.54 o 
 -11   3  12       44.84       80.47     15.23 o 
 -10   3  12       32.00       28.13     13.58 o 
  -9   3  12       65.91       75.65     13.80 o 
  -8   3  12       70.97       53.62     12.60 o 
  -7   3  12       43.19        4.15     22.25 o 
  -6   3  12      112.50      107.17     13.65 o 
  -5   3  12       25.35       17.57     21.80 o 
  -4   3  12      186.75      212.76     18.10 o 
  -3   3  12      206.53      190.58     16.97 o 
  -2   3  12       91.01      112.00     12.67 o 
  -1   3  12      231.25      215.32     18.63 o 
   0   3  12      787.13      653.99     86.54 o 
   1   3  12      829.85      749.90     38.61 o 
   2   3  12      114.23      123.76     14.93 o 
   3   3  12        3.63       15.23     15.08 o 
   4   3  12       26.05       10.26     23.38 o 
   5   3  12       37.83       48.42     12.97 o 
 -12   4  12        5.26       -6.41     24.51 o 
 -11   4  12        3.73       15.54     25.11 o 
 -10   4  12       32.07       34.84     23.98 o 
  -9   4  12       51.98       71.72     12.60 o 
  -8   4  12        4.15       16.29     19.01 o 
  -7   4  12        0.67       13.88     20.44 o 
  -6   4  12      283.19      259.97     19.46 o 
  -5   4  12     1366.38     1495.57     50.23 o 
  -4   4  12      955.09      853.82     39.97 o 
  -3   4  12      119.60      139.38     14.25 o 
  -2   4  12        0.52      -22.17     22.17 o 
  -1   4  12      221.93      227.47     18.18 o 
   0   4  12      426.65      504.85     24.48 o 
   1   4  12       57.82       28.51     12.44 o 
   2   4  12      170.46      162.23     15.08 o 
   3   4  12      196.19      212.98     17.50 o 
   4   4  12       59.14       44.57     13.80 o 
   5   4  12       27.32       20.06     14.03 o 
 -11   5  12       35.89        2.04     25.34 o 
 -10   5  12      102.71      127.08     15.61 o 
  -9   5  12       46.40       59.13     13.42 o 
  -8   5  12      154.53      177.76     17.42 o 
  -7   5  12       86.68       77.83     12.82 o 
  -6   5  12       27.47       21.87     21.57 o 
  -5   5  12        7.56        7.77     21.42 o 
  -4   5  12       21.31       21.87     21.72 o 
  -3   5  12      225.50      230.10     17.57 o 
  -2   5  12      491.60      476.58     31.75 o 
  -1   5  12      127.87      158.15     14.71 o 
   0   5  12      157.95      157.02     10.29 o 
   1   5  12      133.83      133.79     14.86 o 
   2   5  12      104.31      120.52     14.93 o 
   3   5  12       76.34      120.52     14.78 o 
   4   5  12        8.26        9.35     23.83 o 
   5   5  12        1.81       30.17     22.78 o 
 -11   6  12       62.72       61.39     15.54 o 
 -10   6  12        8.16      -24.29     24.29 o 
  -9   6  12        3.89       20.29     12.75 o 
  -8   6  12       63.01       56.72     13.80 o 
  -7   6  12      125.80      126.48     14.18 o 
  -6   6  12      108.75       93.44     13.50 o 
  -5   6  12      188.69      200.62     18.25 o 
  -4   6  12      478.04      441.73     32.73 o 
  -3   6  12      250.51      279.66     20.06 o 
  -2   6  12      160.87      169.84     14.78 o 
  -1   6  12       19.26       15.69     21.80 o 
   0   6  12       11.32      -11.18     13.82 o 
   1   6  12      188.07      179.65     15.99 o 
   2   6  12       17.93       28.43     22.25 o 
   3   6  12       41.47       19.61     24.66 o 
   4   6  12        8.15       15.54     21.27 o 
 -11   7  12       48.39       38.31     15.61 o 
 -10   7  12      365.04      390.67     37.18 o 
  -9   7  12      159.36      159.74     16.59 o 
  -8   7  12       55.71       47.89     13.95 o 
  -7   7  12        2.01      -23.23     23.23 o 
  -6   7  12        2.42       25.34     20.97 o 
  -5   7  12      206.05      202.12     16.06 o 
  -4   7  12      101.24       78.51     13.88 o 
  -3   7  12       15.09       18.78     20.51 o 
  -2   7  12      407.21      377.85     32.96 o 
  -1   7  12       41.92       35.75     24.89 o 
   0   7  12       89.23       88.12      9.52 o 
   1   7  12        0.54       11.46     21.87 o 
   2   7  12       42.37       36.73     24.89 o 
   3   7  12      217.30      233.42     21.12 o 
   4   7  12       19.57       40.58     13.12 o 
 -11   8  12       17.53       12.82     24.81 o 
 -10   8  12       13.15       19.84     25.11 o 
  -9   8  12       14.28       -7.32     23.61 o 
  -8   8  12       94.91       84.85     15.23 o 
  -7   8  12      109.68      118.03     15.31 o 
  -6   8  12       42.68       42.61     12.37 o 
  -5   8  12        3.17       15.61     21.87 o 
  -4   8  12      115.81      107.40     15.16 o 
  -3   8  12      328.13      290.06     21.72 o 
  -2   8  12       60.09       55.51     14.86 o 
  -1   8  12       13.43        3.02     23.83 o 
   0   8  12        2.84        7.03     17.50 o 
   1   8  12       72.22       69.99     13.88 o 
   2   8  12      153.46      130.32     16.97 o 
   3   8  12       47.18       75.57     15.08 o 
 -10   9  12        1.74        2.11     23.83 o 
  -9   9  12       34.24       24.96     25.11 o 
  -8   9  12       21.13       -1.96     23.91 o 
  -7   9  12       10.38       35.90     13.05 o 
  -6   9  12        8.65       19.23     16.14 o 
  -5   9  12       10.08        8.37     24.29 o 
  -4   9  12      111.94      102.04     14.33 o 
  -3   9  12      209.36      243.83     21.49 o 
  -2   9  12      144.56      150.31     16.06 o 
  -1   9  12        0.14       10.41     22.55 o 
   0   9  12       20.33       14.37     19.57 o 
   1   9  12       10.94        5.43     23.53 o 
   2   9  12        7.15      -17.72     23.46 o 
 -10  10  12       40.28       28.36     19.84 o 
  -9  10  12       12.69      -26.92     26.92 o 
  -8  10  12       21.69       -7.84     24.51 o 
  -7  10  12        0.29       -7.24     23.46 o 
  -6  10  12       22.23       45.10     13.12 o 
  -5  10  12        1.24        3.54     23.15 o 
  -4  10  12       76.67       67.88     14.86 o 
  -3  10  12        5.80       21.04     23.38 o 
  -2  10  12      210.91      233.72     22.25 o 
  -1  10  12      303.04      290.52     23.91 o 
   0  10  12      169.15      188.91     19.01 o 
   1  10  12       33.61        8.07     25.19 o 
  -9  11  12        0.35       14.78     22.93 o 
  -8  11  12        6.96       -3.92     23.15 o 
  -7  11  12       98.36      126.70     16.44 o 
  -6  11  12      228.03      217.06     19.99 o 
  -5  11  12       78.04       90.20     15.16 o 
  -4  11  12       16.76       -3.77     27.23 o 
  -3  11  12      181.80      145.11     17.95 o 
  -2  11  12       29.33       19.16     21.80 o 
  -1  11  12       25.13       34.69     15.08 o 
   0  11  12      167.26      164.17     12.45 o 
  -8  12  12       46.34       15.16     28.43 o 
  -7  12  12       15.27       -2.11     26.85 o 
  -6  12  12        0.61       20.36     23.53 o 
  -5  12  12       56.85       31.90     27.98 o 
  -4  12  12       23.39       17.87     18.63 o 
  -3  12  12        8.06       24.29     18.25 o 
  -2  12  12       13.22       26.70     25.72 o 
  -1  12  12       42.01       -1.89     28.73 o 
  -5  13  12       46.67       43.59     15.76 o 
  -4  13  12        2.50        6.49     24.89 o 
  -3 -10  13       19.91       27.30     25.64 o 
  -2 -10  13       16.38       20.51     25.04 o 
  -1 -10  13       18.79       20.44     22.25 o 
   0 -10  13       64.75       58.24     18.78 o 
  -5  -9  13       28.30       35.07     25.72 o 
  -4  -9  13       33.70       32.05     26.17 o 
  -3  -9  13       59.58       68.10     15.01 o 
  -2  -9  13       44.28       36.43     26.25 o 
  -1  -9  13      125.68      139.00     15.99 o 
   0  -9  13      158.03      178.34     13.46 o 
   1  -9  13       24.65       55.13     14.33 o 
   2  -9  13        0.88      -23.83     23.83 o 
  -6  -8  13       39.90       24.29     27.91 o 
  -5  -8  13       11.16      -13.58     27.15 o 
  -4  -8  13        0.85      -24.36     26.25 o 
  -3  -8  13       12.57        3.62     25.72 o 
  -2  -8  13        0.18       -8.90     23.76 o 
  -1  -8  13        1.59       30.54     23.15 o 
   0  -8  13      178.70      182.44     12.03 o 
   1  -8  13      136.05      137.57     17.42 o 
   2  -8  13      188.67      203.86     17.95 o 
   3  -8  13       42.06       34.09     29.11 o 
  -7  -7  13        3.32       14.03     23.53 o 
  -6  -7  13       22.99       19.08     21.04 o 
  -5  -7  13      219.36      255.22     24.29 o 
  -4  -7  13      513.19      549.66     37.26 o 
  -3  -7  13      498.07      417.82     38.24 o 
  -2  -7  13      254.70      253.41     22.17 o 
  -1  -7  13       96.52       99.70     15.61 o 
   0  -7  13       74.15       58.89     10.74 o 
   1  -7  13       11.42       12.44     24.51 o 
   2  -7  13       28.02        8.97     22.85 o 
   3  -7  13       18.26      -25.64     25.64 o 
   4  -7  13       21.48       20.36     27.08 o 
  -8  -6  13       65.11       65.69     15.99 o 
  -7  -6  13       39.30       47.29     14.03 o 
  -6  -6  13      141.14      182.74     16.74 o 
  -5  -6  13       52.84       37.63     26.92 o 
  -4  -6  13       58.68       62.37     13.73 o 
  -3  -6  13        9.95        8.15     23.76 o 
  -2  -6  13      111.26      130.02     15.08 o 
  -1  -6  13       21.39        1.66     22.10 o 
   0  -6  13        0.30      -21.71     34.24 o 
   1  -6  13       30.55       61.69     13.20 o 
   2  -6  13       57.44       62.75     13.35 o 
   3  -6  13      104.19       97.89     15.08 o 
   4  -6  13       19.65       -1.96     24.89 o 
  -9  -5  13       30.00       36.65     26.92 o 
  -8  -5  13       59.04        9.58     26.70 o 
  -7  -5  13       59.95       98.35     14.25 o 
  -6  -5  13       51.76       76.48     13.65 o 
  -5  -5  13       33.94        8.07     25.04 o 
  -4  -5  13       54.04       56.56     13.58 o 
  -3  -5  13      310.47      325.89     32.28 o 
  -2  -5  13       35.11       30.24     23.76 o 
  -1  -5  13        2.12      -22.32     22.32 o 
   0  -5  13        3.67        2.64     17.12 o 
   1  -5  13        0.88        4.83     19.53 o 
   2  -5  13      110.85      113.96     15.08 o 
   3  -5  13      151.15      155.51     16.82 o 
   4  -5  13       60.24        1.81     28.96 o 
   5  -5  13        7.59        0.08     27.08 o 
  -9  -4  13      126.49      152.20     16.06 o 
  -8  -4  13      211.58      228.29     22.55 o 
  -7  -4  13       54.37       69.99     15.01 o 
  -6  -4  13       41.31        8.07     21.65 o 
  -5  -4  13       54.87       15.31     22.25 o 
  -4  -4  13       40.29       57.85     12.75 o 
  -3  -4  13      505.04      479.97     32.73 o 
  -2  -4  13      552.40      539.32     36.20 o 
  -1  -4  13      116.80      114.64     13.65 o 
   0  -4  13        5.87       20.48      9.52 o 
   1  -4  13       34.09       13.95     22.70 o 
   2  -4  13       26.27       31.07     21.72 o 
   3  -4  13       11.34       27.23     12.29 o 
   4  -4  13      174.71      198.43     17.87 o 
   5  -4  13      121.20      131.00     15.76 o 
 -10  -3  13        0.38        4.07     25.34 o 
  -9  -3  13       49.24       35.22     25.42 o 
  -8  -3  13       17.52       18.40     13.65 o 
  -7  -3  13        3.00      -11.16     22.25 o 
  -6  -3  13        2.12        0.00     20.44 o 
  -5  -3  13      130.49      146.31     14.03 o 
  -4  -3  13       24.95       32.13     11.46 o 
  -3  -3  13       28.11       44.87     12.60 o 
  -2  -3  13      104.28      120.14     14.25 o 
  -1  -3  13       11.19        7.16     21.49 o 
   0  -3  13       44.20       30.86     10.71 o 
   1  -3  13      351.00      375.89     31.68 o 
   2  -3  13      352.42      330.87     31.45 o 
   3  -3  13      309.96      313.44     23.53 o 
   4  -3  13       85.52      102.65     15.61 o 
   5  -3  13        5.12      -25.64     25.64 o 
 -10  -2  13        0.04        5.73     22.55 o 
  -9  -2  13       12.03        5.43     21.72 o 
  -8  -2  13       35.43       38.39     14.10 o 
  -7  -2  13       36.27       16.89     22.70 o 
  -6  -2  13       12.97      -21.72     21.72 o 
  -5  -2  13       18.38       -6.86     20.97 o 
  -4  -2  13      374.68      297.15     29.11 o 
  -3  -2  13      873.11      956.32     43.06 o 
  -2  -2  13      320.89      378.45     28.81 o 
  -1  -2  13       25.99        6.79     20.74 o 
   0  -2  13       27.77       27.08     14.09 o 
   1  -2  13       19.09       29.72     20.82 o 
   2  -2  13      117.86      126.93     15.54 o 
   3  -2  13       25.37       27.08     22.10 o 
   4  -2  13      109.70       98.72     16.14 o 
   5  -2  13      103.24       91.18     16.44 o 
 -11  -1  13        0.91       -1.89     25.87 o 
 -10  -1  13        5.39        3.85     24.36 o 
  -9  -1  13       55.22       59.66     13.88 o 
  -8  -1  13      428.88      444.82     34.77 o 
  -7  -1  13      179.10      174.75     15.69 o 
  -6  -1  13      105.45       90.88     12.82 o 
  -5  -1  13      196.22      189.53     18.70 o 
  -4  -1  13       12.11        1.36     20.74 o 
  -3  -1  13       16.95       15.54     20.06 o 
  -2  -1  13        7.91       18.63     20.97 o 
  -1  -1  13       51.78       77.98     12.14 o 
   0  -1  13      144.12      105.83      9.97 o 
   1  -1  13      435.13      438.56     33.03 o 
   2  -1  13       99.86       95.18     14.71 o 
   3  -1  13       33.96       36.35     13.35 o 
   4  -1  13       74.63       83.87     14.48 o 
   5  -1  13      133.52      121.73     16.97 o 
 -11   0  13        5.30        3.92     21.12 o 
 -10   0  13        0.86        1.66     20.29 o 
  -9   0  13       31.36       64.56     12.22 o 
  -8   0  13        0.12       18.78     18.63 o 
  -7   0  13       34.41       51.06     12.22 o 
  -6   0  13      176.95      160.34     14.78 o 
  -5   0  13     1102.01     1090.79     44.04 o 
  -4   0  13      262.83      243.08     19.84 o 
  -3   0  13       62.24       34.54     23.23 o 
  -2   0  13       31.77       21.87     21.72 o 
  -1   0  13      113.11      135.91     13.58 o 
   0   0  13       53.59       61.85      9.38 o 
   1   0  13        5.08      -13.20     20.36 o 
   2   0  13      122.08       90.65     13.80 o 
   3   0  13       13.61       10.18     22.78 o 
   4   0  13      158.87      164.79     17.57 o 
   5   0  13        0.66       25.57     25.87 o 
 -11   1  13       80.57       87.26     15.16 o 
 -10   1  13      107.93      104.23     15.46 o 
  -9   1  13      140.49      158.61     15.08 o 
  -8   1  13      197.73      188.85     18.33 o 
  -7   1  13      251.91      242.93     20.29 o 
  -6   1  13       26.07       13.65     19.84 o 
  -5   1  13        0.64        9.35     20.59 o 
  -4   1  13       67.14       21.87     22.17 o 
  -3   1  13      145.32      190.89     16.52 o 
  -2   1  13        3.46       -1.36     21.49 o 
  -1   1  13        7.91      -19.91     20.97 o 
   0   1  13      134.13      178.67     10.84 o 
   1   1  13      394.28      279.50     26.92 o 
   2   1  13      123.35      109.96     15.23 o 
   3   1  13       63.33       72.78     14.93 o 
   4   1  13       88.27       66.90     15.76 o 
   5   1  13      215.62      227.39     22.32 o 
 -11   2  13       28.21        6.11     29.56 o 
 -10   2  13        2.19        1.73     25.34 o 
  -9   2  13       30.78       58.68     13.88 o 
  -8   2  13      114.63      119.77     14.71 o 
  -7   2  13        0.02      -22.32     22.32 o 
  -6   2  13       37.27       52.94     13.05 o 
  -5   2  13      107.79       77.68     12.75 o 
  -4   2  13       14.86       31.07     21.87 o 
  -3   2  13        5.13      -21.57     21.57 o 
  -2   2  13       19.74        3.77     19.91 o 
  -1   2  13      134.84      128.21     14.25 o 
   0   2  13      417.83      447.25     42.08 o 
   1   2  13      492.78      324.61     31.75 o 
   2   2  13      330.75      335.09     31.75 o 
   3   2  13       88.93       84.39     14.71 o 
   4   2  13       80.51       72.40     15.23 o 
   5   2  13       91.61       90.96     15.69 o 
 -11   3  13      106.35      127.76     15.76 o 
 -10   3  13      173.85      178.67     16.97 o 
  -9   3  13       13.76       30.02     21.27 o 
  -8   3  13       38.12       32.66     12.82 o 
  -7   3  13        2.94       -8.90     20.97 o 
  -6   3  13       41.84       47.06     12.52 o 
  -5   3  13      285.46      329.13     27.15 o 
  -4   3  13      141.84      148.20     14.18 o 
  -3   3  13       44.59       20.89     21.27 o 
  -2   3  13        3.48        0.08     21.34 o 
  -1   3  13       41.87       73.91     12.90 o 
   0   3  13       33.76       21.32     12.79 o 
   1   3  13        3.20        1.58     21.65 o 
   2   3  13      298.06      306.50     22.17 o 
   3   3  13      296.82      302.51     23.30 o 
   4   3  13       18.08        9.35     23.76 o 
   5   3  13       37.17       66.97     14.86 o 
 -11   4  13       12.56       31.53     24.81 o 
 -10   4  13       32.53       36.20     24.44 o 
  -9   4  13        3.60       18.63     20.97 o 
  -8   4  13       26.85       -9.58     22.17 o 
  -7   4  13       24.31        1.28     20.74 o 
  -6   4  13       41.50       28.51     20.97 o 
  -5   4  13       61.64       54.08     12.60 o 
  -4   4  13       44.05       18.10     13.35 o 
  -3   4  13      523.52      524.39     34.47 o 
  -2   4  13      631.60      565.80     35.07 o 
  -1   4  13      127.03      132.89     14.93 o 
   0   4  13      318.34      399.55     22.29 o 
   1   4  13      302.73      328.75     29.79 o 
   2   4  13      170.08      157.40     16.59 o 
   3   4  13      118.36      113.13     15.31 o 
   4   4  13        1.03      -15.23     23.83 o 
 -11   5  13       42.54       32.13     27.23 o 
 -10   5  13       12.04       29.49     22.02 o 
  -9   5  13       12.88      -20.59     23.83 o 
  -8   5  13       16.96       23.15     11.84 o 
  -7   5  13       91.43       83.11     13.35 o 
  -6   5  13      113.08      121.50     13.65 o 
  -5   5  13      437.82      401.08     31.53 o 
  -4   5  13      379.63      440.22     32.43 o 
  -3   5  13      471.03      518.43     32.81 o 
  -2   5  13       74.58       52.49     13.88 o 
  -1   5  13       63.26       74.44     13.42 o 
   0   5  13       90.54      106.45     10.63 o 
   1   5  13        9.19       34.84     11.99 o 
   2   5  13        1.95        1.66     18.85 o 
   3   5  13       70.61       45.40     14.48 o 
   4   5  13        1.11      -15.91     23.15 o 
 -11   6  13       57.26       35.15     14.93 o 
 -10   6  13      187.86      196.17     17.42 o 
  -9   6  13       86.66      102.87     16.06 o 
  -8   6  13       10.66        4.90     21.42 o 
  -7   6  13        6.79      -20.36     20.36 o 
  -6   6  13        0.26       16.82     21.34 o 
  -5   6  13       69.35       65.09     13.65 o 
  -4   6  13        1.13       -1.43     21.95 o 
  -3   6  13      110.94      139.68     14.03 o 
  -2   6  13      583.47      597.85     36.43 o 
  -1   6  13      107.94       93.82     14.48 o 
   0   6  13        0.48       -3.91     14.40 o 
   1   6  13       28.26       23.68     23.46 o 
   2   6  13      145.38      153.18     16.59 o 
   3   6  13       73.26       70.74     15.31 o 
 -11   7  13       48.41       10.78     28.96 o 
 -10   7  13       12.29      -23.61     26.77 o 
  -9   7  13       18.69       36.73     26.25 o 
  -8   7  13       22.98       10.41     22.40 o 
  -7   7  13      146.43      149.78     15.16 o 
  -6   7  13       48.91       60.79     14.56 o 
  -5   7  13       66.82        3.09     25.04 o 
  -4   7  13      155.55      165.77     14.93 o 
  -3   7  13      225.23      252.81     19.91 o 
  -2   7  13       44.32       41.18     14.48 o 
  -1   7  13      139.11      113.51     14.93 o 
   0   7  13       12.52        3.97     17.65 o 
   1   7  13       52.24       22.25     18.03 o 
   2   7  13      163.11      159.96     16.97 o 
   3   7  13       39.92       60.18     14.93 o 
 -10   8  13       64.83       76.85     15.16 o 
  -9   8  13      170.87      178.07     18.03 o 
  -8   8  13       78.34      109.51     15.39 o 
  -7   8  13        4.45       -1.66     23.46 o 
  -6   8  13        0.37       20.59     12.07 o 
  -5   8  13       38.77       -3.24     22.93 o 
  -4   8  13       12.80        1.73     21.12 o 
  -3   8  13       91.56       32.73     23.38 o 
  -2   8  13       23.76      -25.79     25.79 o 
  -1   8  13        1.99        5.20     23.15 o 
   0   8  13        1.21        4.45     17.01 o 
   1   8  13        0.51      -18.70     24.36 o 
   2   8  13        9.77       31.75     26.02 o 
 -10   9  13       13.16       27.75     26.55 o 
  -9   9  13        3.06       31.83     23.23 o 
  -8   9  13       18.89        5.58     22.48 o 
  -7   9  13       51.25       57.09     15.46 o 
  -6   9  13       35.78       33.56     24.51 o 
  -5   9  13       11.35       26.10     21.42 o 
  -4   9  13        9.32       -3.39     24.13 o 
  -3   9  13       28.04       32.58     14.63 o 
  -2   9  13      297.72      285.16     24.29 o 
  -1   9  13      261.34      231.99     22.32 o 
   0   9  13      148.65      159.74     11.99 o 
   1   9  13       55.52       72.93     14.71 o 
  -9  10  13       18.24       -6.41     26.85 o 
  -8  10  13        1.35       -2.04     26.62 o 
  -7  10  13      112.31      107.55     15.69 o 
  -6  10  13       28.82       24.29     18.03 o 
  -5  10  13        0.74        0.08     23.91 o 
  -4  10  13       77.44       85.22     15.99 o 
  -3  10  13      333.55      283.28     24.96 o 
  -2  10  13       95.39       94.27     16.59 o 
  -1  10  13       28.14       21.34     28.13 o 
   0  10  13       53.57       37.28     19.78 o 
  -8  11  13       80.40       78.96     16.67 o 
  -7  11  13       23.59       28.51     26.92 o 
  -6  11  13        0.69      -26.10     26.10 o 
  -5  11  13       51.40       23.61     26.77 o 
  -4  11  13        8.37      -11.77     27.23 o 
  -3  11  13        1.61       -6.03     25.94 o 
  -2  11  13        8.13        2.11     25.34 o 
  -1  11  13      179.96      155.89     19.31 o 
  -6  12  13      175.78      164.49     18.85 o 
  -5  12  13      111.45       71.80     16.44 o 
  -4  12  13       56.51        1.89     30.54 o 
  -3  12  13       12.85      -16.89     27.83 o 
  -3  -9  14        0.04      -27.23     27.23 o 
  -2  -9  14        8.91       16.14     22.48 o 
  -1  -9  14        0.28      -25.72     25.72 o 
   0  -9  14       77.07       70.99     20.89 o 
  -5  -8  14      124.31      119.31     16.97 o 
  -4  -8  14       61.91       47.59     16.22 o 
  -3  -8  14       26.40       23.08     24.13 o 
  -2  -8  14        3.84       28.58     24.96 o 
  -1  -8  14      131.29      157.63     17.42 o 
   0  -8  14      104.41      130.95     11.29 o 
   1  -8  14       10.63       25.87     19.01 o 
  -7  -7  14       11.44        4.30     28.28 o 
  -6  -7  14      122.08      138.55     17.35 o 
  -5  -7  14       81.23      115.62     16.52 o 
  -4  -7  14        8.02        9.13     24.81 o 
  -3  -7  14       31.29       -9.20     27.15 o 
  -2  -7  14       58.37       71.57     14.78 o 
  -1  -7  14       23.88       31.30     14.10 o 
   0  -7  14       46.28       45.89     24.85 o 
   1  -7  14       64.22       71.42     13.05 o 
   2  -7  14      128.54      132.74     16.89 o 
  -8  -6  14        8.44        6.34     25.94 o 
  -7  -6  14       28.74       39.75     27.23 o 
  -6  -6  14       15.57       -0.83     17.04 o 
  -5  -6  14       90.56       82.43     15.54 o 
  -4  -6  14       58.96       48.19     14.56 o 
  -3  -6  14      330.51      329.28     32.96 o 
  -2  -6  14      234.13      247.15     21.80 o 
  -1  -6  14        3.82       -6.94     21.72 o 
   0  -6  14       45.83       26.90     12.06 o 
   1  -6  14      117.24      129.57     15.54 o 
   2  -6  14      170.48      165.39     16.97 o 
   3  -6  14        8.29       -2.04     23.91 o 
  -8  -5  14      101.97      114.94     16.97 o 
  -7  -5  14       15.27        0.08     24.29 o 
  -6  -5  14        4.75       26.77     22.85 o 
  -5  -5  14       15.23       17.04     21.19 o 
  -4  -5  14       97.74       92.69     14.86 o 
  -3  -5  14       45.85       30.92     24.36 o 
  -2  -5  14       32.47      -13.20     25.19 o 
  -1  -5  14        1.14      -22.70     22.70 o 
   0  -5  14        0.30      -15.72     15.72 o 
   1  -5  14       25.75       10.71     23.15 o 
   2  -5  14        3.66       22.85     16.44 o 
   3  -5  14       76.65       69.31     15.23 o 
  -9  -4  14       27.37        8.07     25.64 o 
  -8  -4  14       44.64       61.32     15.84 o 
  -7  -4  14      154.51      121.95     16.97 o 
  -6  -4  14        6.11       20.36     23.83 o 
  -5  -4  14        9.36      -16.37     23.98 o 
  -4  -4  14       39.64       28.66     22.63 o 
  -3  -4  14       50.15       18.63     25.19 o 
  -2  -4  14       92.68      121.50     15.23 o 
  -1  -4  14        9.04        4.90     21.80 o 
   0  -4  14       56.53       54.82     10.60 o 
   1  -4  14      118.86      130.25     15.76 o 
   2  -4  14      145.91      175.65     16.37 o 
   3  -4  14      109.48      104.00     16.59 o 
   4  -4  14       56.21       24.06     25.64 o 
  -9  -3  14        0.14       15.39     16.97 o 
  -8  -3  14       76.68       81.98     14.63 o 
  -7  -3  14       38.55       11.99     26.47 o 
  -6  -3  14       47.25       60.03     13.27 o 
  -5  -3  14      159.32      227.77     18.93 o 
  -4  -3  14       59.77       46.91     12.82 o 
  -3  -3  14      538.41      576.73     36.20 o 
  -2  -3  14      405.73      449.42     33.64 o 
  -1  -3  14       37.50       27.75     22.40 o 
   0  -3  14       14.90       31.71     10.32 o 
   1  -3  14       11.94      -18.48     23.46 o 
   2  -3  14       54.05       59.36     14.63 o 
   3  -3  14        8.45       31.68     23.15 o 
   4  -3  14      108.45       97.37     16.44 o 
 -10  -2  14       12.03       -6.18     26.85 o 
  -9  -2  14       16.57       14.93     20.59 o 
  -8  -2  14       82.21      104.98     14.41 o 
  -7  -2  14       97.42       74.67     15.46 o 
  -6  -2  14       16.69        6.41     21.65 o 
  -5  -2  14        8.63      -16.67     20.74 o 
  -4  -2  14       17.72       13.20     19.76 o 
  -3  -2  14        4.60       23.46     20.29 o 
  -2  -2  14       19.65       28.06     11.84 o 
  -1  -2  14       88.13       90.20     13.27 o 
   0  -2  14      255.07      260.89     33.18 o 
   1  -2  14      439.74      439.09     36.05 o 
   2  -2  14      134.15      171.28     15.99 o 
   3  -2  14      248.21      229.65     22.63 o 
   4  -2  14       96.65      110.34     16.97 o 
 -10  -1  14        4.92       13.73     25.27 o 
  -9  -1  14       18.59       31.30     13.50 o 
  -8  -1  14        3.44        3.39     21.72 o 
  -7  -1  14      196.58      187.57     16.44 o 
  -6  -1  14       35.94       43.74     12.82 o 
  -5  -1  14       93.51       32.28     25.49 o 
  -4  -1  14      350.64      372.95     31.45 o 
  -3  -1  14      531.12      503.95     36.28 o 
  -2  -1  14      378.29      380.94     31.07 o 
  -1  -1  14       59.85       68.48     13.05 o 
   0  -1  14        0.39       10.85     15.05 o 
   1  -1  14        0.11       23.38     16.14 o 
   2  -1  14        1.52       11.99     22.63 o 
   3  -1  14        0.41        7.24     22.25 o 
   4  -1  14        3.39      -11.69     25.87 o 
 -10   0  14       16.83        7.47     23.38 o 
  -9   0  14       68.17       94.43     14.48 o 
  -8   0  14      273.40      278.60     22.85 o 
  -7   0  14      158.25      140.88     15.84 o 
  -6   0  14      162.58      156.87     15.46 o 
  -5   0  14       29.80       23.08     21.49 o 
  -4   0  14       42.46       39.82     12.22 o 
  -3   0  14       52.93       21.27     16.22 o 
  -2   0  14      116.80       97.14     13.35 o 
  -1   0  14      207.98      168.64     15.31 o 
   0   0  14      129.65      130.37     10.50 o 
   1   0  14      136.54      142.32     15.23 o 
   2   0  14       24.94       33.49     13.20 o 
   3   0  14       26.74       19.99     21.72 o 
   4   0  14       35.00       21.65     25.72 o 
 -11   1  14       25.54        2.11     26.17 o 
 -10   1  14        0.58      -23.00     23.00 o 
  -9   1  14        0.02      -10.41     20.44 o 
  -8   1  14        7.02       -1.73     18.78 o 
  -7   1  14       26.05       26.25     23.08 o 
  -6   1  14      183.18      233.05     19.23 o 
  -5   1  14      335.26      385.92     30.32 o 
  -4   1  14      214.65      189.83     15.16 o 
  -3   1  14       29.17        2.87     21.12 o 
  -2   1  14        9.80       25.79     22.10 o 
  -1   1  14       86.00       70.82     13.12 o 
   0   1  14      255.78      247.95     27.79 o 
   1   1  14       76.84       35.30     25.64 o 
   2   1  14        1.40      -11.92     23.53 o 
   3   1  14      113.62      111.55     15.61 o 
   4   1  14      134.00      170.75     16.74 o 
 -11   2  14      150.96      196.54     19.38 o 
 -10   2  14      124.40      136.66     15.54 o 
  -9   2  14        2.09      -24.36     24.36 o 
  -8   2  14       13.27       24.66     20.74 o 
  -7   2  14      127.67      122.71     14.48 o 
  -6   2  14       35.89       69.16     12.82 o 
  -5   2  14       15.47       21.72     20.44 o 
  -4   2  14       20.50       -8.37     21.12 o 
  -3   2  14      103.68      106.42     13.80 o 
  -2   2  14      126.75      120.29     13.73 o 
  -1   2  14       66.95       62.98     12.67 o 
   0   2  14       18.29        3.39     14.89 o 
   1   2  14        6.48        1.58     21.80 o 
   2   2  14       76.69       72.86     15.39 o 
   3   2  14       93.72       70.14     14.86 o 
   4   2  14       47.41       56.79     14.25 o 
 -11   3  14        3.12       -0.15     23.83 o 
 -10   3  14        2.94       26.40     21.27 o 
  -9   3  14        4.88        5.13     23.00 o 
  -8   3  14       49.75       58.30     12.75 o 
  -7   3  14       35.76       32.81     22.25 o 
  -6   3  14       19.40       31.68     23.15 o 
  -5   3  14        2.76       -3.02     21.04 o 
  -4   3  14       21.98       -2.94     22.48 o 
  -3   3  14        0.96       25.87     19.91 o 
  -2   3  14       25.04       37.86     11.84 o 
  -1   3  14      109.84       95.71     14.10 o 
   0   3  14       45.11       55.25     28.21 o 
   1   3  14      390.34      453.65     35.52 o 
   2   3  14      394.99      368.50     35.15 o 
   3   3  14       17.50      -13.12     22.93 o 
   4   3  14        2.02        6.11     24.44 o 
 -11   4  14        3.83       -6.26     25.19 o 
 -10   4  14       19.99       32.20     24.89 o 
  -9   4  14       43.03       39.14     13.95 o 
  -8   4  14       24.23       -3.54     22.63 o 
  -7   4  14       23.52       44.42     11.99 o 
  -6   4  14        7.05       -4.60     19.23 o 
  -5   4  14      272.61      337.28     30.47 o 
  -4   4  14      402.02      391.73     32.66 o 
  -3   4  14       28.95       28.28     13.35 o 
  -2   4  14       35.18       18.03     23.38 o 
  -1   4  14       20.82      -21.57     22.10 o 
   0   4  14       71.24       36.36     12.62 o 
   1   4  14       23.66       27.53     13.12 o 
   2   4  14      191.49      194.51     19.23 o 
   3   4  14      101.86       87.79     15.01 o 
 -11   5  14       57.69       35.22     24.21 o 
 -10   5  14      109.22      105.89     15.69 o 
  -9   5  14       38.74       59.51     14.03 o 
  -8   5  14       12.63      -15.23     23.83 o 
  -7   5  14        0.66        4.83     19.68 o 
  -6   5  14      128.45      163.28     14.71 o 
  -5   5  14      161.26      139.38     15.16 o 
  -4   5  14        3.78       21.19     22.25 o 
  -3   5  14      123.17       70.29     14.63 o 
  -2   5  14      277.12      311.41     21.57 o 
  -1   5  14      279.93      312.39     30.92 o 
   0   5  14      234.79      219.21     14.52 o 
   1   5  14      108.57      100.01     14.78 o 
   2   5  14       88.04       98.12     15.08 o 
   3   5  14        1.16       29.64     22.93 o 
 -10   6  14        4.39       -7.69     25.19 o 
  -9   6  14        6.66       23.98     12.37 o 
  -8   6  14        1.62      -10.63     21.95 o 
  -7   6  14       20.92       36.80     13.42 o 
  -6   6  14      140.48      119.54     15.31 o 
  -5   6  14      271.20      300.40     29.34 o 
  -4   6  14      134.40      140.36     15.16 o 
  -3   6  14       47.25       53.92     13.80 o 
  -2   6  14       58.94       57.85     14.18 o 
  -1   6  14       22.70       16.37     23.53 o 
   0   6  14        0.65      -16.15     16.15 o 
   1   6  14       34.32       37.41     14.10 o 
   2   6  14       53.44       62.30     15.16 o 
 -10   7  14      122.07      122.93     16.82 o 
  -9   7  14       77.21       91.79     15.76 o 
  -8   7  14       93.41      114.11     15.76 o 
  -7   7  14       57.46       51.74     13.50 o 
  -6   7  14        0.79        8.30     21.49 o 
  -5   7  14        1.32      -13.35     21.72 o 
  -4   7  14       28.95       43.29     13.05 o 
  -3   7  14       23.83       23.08     22.63 o 
  -2   7  14       83.38       86.66     14.48 o 
  -1   7  14       18.13       28.89     13.65 o 
   0   7  14        9.35        7.24     16.64 o 
   1   7  14       29.98       17.04     24.89 o 
   2   7  14       34.98       10.56     15.69 o 
 -10   8  14        2.12       14.86     26.85 o 
  -9   8  14        4.69       27.83     23.46 o 
  -8   8  14       66.57       19.16     28.06 o 
  -7   8  14      208.45      217.81     21.80 o 
  -6   8  14        0.85       -7.16     23.15 o 
  -5   8  14        6.18       22.63     21.42 o 
  -4   8  14        0.35       13.88     21.87 o 
  -3   8  14       15.17      -11.39     17.27 o 
  -2   8  14       91.56       81.30     15.01 o 
  -1   8  14       76.07       93.37     14.93 o 
   0   8  14       29.71       20.15     14.67 o 
   1   8  14       49.57       81.38     15.39 o 
  -9   9  14       15.74      -16.67     28.13 o 
  -8   9  14       15.60       22.93     13.58 o 
  -7   9  14       19.62       24.96     23.91 o 
  -6   9  14        3.24       18.63     20.74 o 
  -5   9  14       37.18       18.33     25.72 o 
  -4   9  14       93.56       95.33     16.37 o 
  -3   9  14      124.09      124.52     16.06 o 
  -2   9  14       68.51       26.55     28.13 o 
  -1   9  14       24.21       -0.08     26.85 o 
   0   9  14        0.07       23.15     14.67 o 
  -8  10  14       40.25       20.74     23.68 o 
  -7  10  14        5.84        2.11     26.17 o 
  -6  10  14        5.44      -27.08     27.08 o 
  -5  10  14        1.36       15.61     23.00 o 
  -4  10  14        7.45      -25.72     25.72 o 
  -3  10  14        2.05       21.57     24.96 o 
  -2  10  14      211.91      197.37     18.93 o 
  -1  10  14      326.45      279.20     26.17 o 
  -7  11  14      101.94      112.90     17.35 o 
  -6  11  14      104.12       79.34     17.12 o 
  -5  11  14       65.34       92.54     14.93 o 
  -4  11  14       18.51        8.22     23.68 o 
  -3  11  14        1.13      -26.55     26.55 o 
  -3  -8  15        6.97       -6.11     26.32 o 
  -2  -8  15        0.09        2.11     21.27 o 
  -1  -8  15        0.11        8.30     24.44 o 
  -5  -7  15      102.03      159.74     16.29 o 
  -4  -7  15      190.38      219.32     18.70 o 
  -3  -7  15       68.02       13.80     26.47 o 
  -2  -7  15       40.62       37.56     14.78 o 
  -1  -7  15       36.24       59.88     14.63 o 
   0  -7  15        6.40       10.63     13.68 o 
   1  -7  15       15.53       10.33     22.85 o 
  -7  -6  15       13.56       -4.07     23.68 o 
  -6  -6  15       12.25       25.79     25.34 o 
  -5  -6  15       65.13       94.88     15.39 o 
  -4  -6  15       78.49       95.25     15.01 o 
  -3  -6  15        0.21       16.67     21.42 o 
  -2  -6  15      137.04      132.36     16.37 o 
  -1  -6  15       24.06       20.59     16.82 o 
   0  -6  15       21.57       22.50     12.09 o 
   1  -6  15        2.91       15.69     22.17 o 
   2  -6  15       66.74       73.76     13.65 o 
  -7  -5  15       49.42       27.75     27.53 o 
  -6  -5  15       24.82       19.76     17.35 o 
  -5  -5  15        4.22      -11.01     22.70 o 
  -4  -5  15        0.25        7.16     22.10 o 
  -3  -5  15      209.31      224.90     18.33 o 
  -2  -5  15       59.97       39.60     14.56 o 
  -1  -5  15        1.95      -14.33     24.29 o 
   0  -5  15        1.54       -0.09     15.57 o 
   1  -5  15       37.54       54.98     13.42 o 
   2  -5  15      167.96      210.04     17.20 o 
  -8  -4  15       46.40       46.38     15.16 o 
  -7  -4  15       21.87        7.54     24.21 o 
  -6  -4  15        7.29       28.81     12.07 o 
  -5  -4  15       51.25        1.96     26.47 o 
  -4  -4  15       88.82      132.51     15.01 o 
  -3  -4  15       51.11       59.36     14.03 o 
  -2  -4  15       21.53       28.96     20.36 o 
  -1  -4  15        5.32       20.66     15.01 o 
   0  -4  15       10.26      -17.34     17.34 o 
   1  -4  15       15.85       -5.35     27.00 o 
   2  -4  15        0.11       -7.54     23.38 o 
   3  -4  15        4.91        0.08     17.04 o 
  -9  -3  15       12.98       -3.92     24.13 o 
  -8  -3  15        0.45      -15.31     23.68 o 
  -7  -3  15       18.02       -3.70     25.42 o 
  -6  -3  15        1.49        7.39     12.97 o 
  -5  -3  15        0.75       11.92     22.70 o 
  -4  -3  15       11.17       29.64     21.87 o 
  -3  -3  15       10.66       26.25     22.63 o 
  -2  -3  15       81.62       84.17     15.39 o 
  -1  -3  15      154.81      173.84     16.59 o 
   0  -3  15      211.86      212.04     24.06 o 
   1  -3  15      129.74      109.21     16.29 o 
   2  -3  15      137.39      165.47     17.20 o 
   3  -3  15      127.95      116.75     18.48 o 
  -9  -2  15       27.43       32.05     15.01 o 
  -8  -2  15        0.96      -14.71     23.38 o 
  -7  -2  15       29.84       45.33     13.95 o 
  -6  -2  15       91.06       99.78     15.76 o 
  -5  -2  15       66.07       26.17     24.29 o 
  -4  -2  15      133.84      129.34     15.46 o 
  -3  -2  15      455.89      458.63     34.47 o 
  -2  -2  15      382.99      365.71     33.11 o 
  -1  -2  15       23.75       16.44     17.57 o 
   0  -2  15        7.83       12.52     15.82 o 
   1  -2  15        3.37       -5.28     21.19 o 
   2  -2  15        4.18       28.28     23.68 o 
   3  -2  15       16.15        7.99     23.76 o 
 -10  -1  15        1.34       14.33     21.80 o 
  -9  -1  15       21.19      -11.69     27.68 o 
  -8  -1  15      147.91      215.70     19.31 o 
  -7  -1  15      203.70      209.14     16.89 o 
  -6  -1  15       72.21       65.69     13.80 o 
  -5  -1  15       39.82       20.89     23.53 o 
  -4  -1  15       16.36        3.24     19.38 o 
  -3  -1  15      144.99      155.67     15.31 o 
  -2  -1  15       43.35       22.25     23.00 o 
  -1  -1  15      294.86      302.58     21.72 o 
   0  -1  15       86.54       92.36     10.62 o 
   1  -1  15       31.71       45.40     13.50 o 
   2  -1  15       12.95       26.25     23.00 o 
   3  -1  15        6.07        4.00     25.42 o 
 -10   0  15        0.57        5.81     21.95 o 
  -9   0  15        9.93      -27.45     27.45 o 
  -8   0  15        8.86       17.72     12.22 o 
  -7   0  15      253.75      262.31     21.95 o 
  -6   0  15      264.12      335.39     31.75 o 
  -5   0  15      232.38      253.26     21.42 o 
  -4   0  15      102.88       98.72     14.41 o 
  -3   0  15        2.78       18.48     21.42 o 
  -2   0  15      186.76      203.03     19.46 o 
  -1   0  15       19.29       22.47     13.58 o 
   0   0  15        9.19       -8.22     16.24 o 
   1   0  15       20.79       12.37     22.78 o 
   2   0  15        1.37       -5.51     22.93 o 
   3   0  15       43.99       37.56     15.01 o 
 -10   1  15       28.60       40.65     12.67 o 
  -9   1  15        8.91       -3.62     21.04 o 
  -8   1  15      102.02       89.15     15.16 o 
  -7   1  15      137.33      138.24     15.08 o 
  -6   1  15       26.53       -3.17     21.72 o 
  -5   1  15       30.38       27.91     23.83 o 
  -4   1  15        0.89       -4.75     22.17 o 
  -3   1  15       49.06       53.85     12.75 o 
  -2   1  15      128.49      126.93     15.16 o 
  -1   1  15        3.73        4.83     19.46 o 
   0   1  15       22.72        3.51     16.38 o 
   1   1  15      149.56      160.64     15.39 o 
   2   1  15        1.95      -20.36     23.23 o 
   3   1  15       17.51       27.68     24.44 o 
 -10   2  15        5.10       -4.00     24.96 o 
  -9   2  15        0.59       -9.05     22.70 o 
  -8   2  15       33.92        6.79     23.38 o 
  -7   2  15       10.63        6.86     24.66 o 
  -6   2  15        1.07      -24.66     24.66 o 
  -5   2  15       29.21        6.11     22.25 o 
  -4   2  15       78.71       89.52     13.73 o 
  -3   2  15      142.21      118.56     14.93 o 
  -2   2  15        1.57      -20.97     20.97 o 
  -1   2  15       14.33       11.31     20.21 o 
   0   2  15      174.75      212.25     14.20 o 
   1   2  15      344.38      390.60     35.30 o 
   2   2  15      239.24      255.37     22.63 o 
   3   2  15       29.40        5.96     25.19 o 
 -10   3  15      102.94       84.77     15.23 o 
  -9   3  15       19.02       24.21     22.78 o 
  -8   3  15        0.27      -10.41     22.32 o 
  -7   3  15       40.68       68.78     13.58 o 
  -6   3  15       44.18       33.86     25.19 o 
  -5   3  15      100.55      112.07     14.33 o 
  -4   3  15      129.02      104.38     14.93 o 
  -3   3  15       17.29       43.74     11.92 o 
  -2   3  15      120.26      131.15     14.86 o 
  -1   3  15       13.77       61.77     12.90 o 
   0   3  15        4.83       -1.40     16.43 o 
   1   3  15        8.82        5.35     23.46 o 
   2   3  15      135.84      159.51     17.04 o 
   3   3  15       91.82       71.65     16.52 o 
 -10   4  15       35.40       15.91     24.96 o 
  -9   4  15        3.23      -23.23     23.23 o 
  -8   4  15        3.23       24.29     12.44 o 
  -7   4  15       52.26       86.43     13.20 o 
  -6   4  15       68.44       39.82     13.50 o 
  -5   4  15      119.66      115.54     14.71 o 
  -4   4  15       76.56       77.91     13.88 o 
  -3   4  15       22.97       -1.51     23.38 o 
  -2   4  15        3.37       -8.22     23.91 o 
  -1   4  15       88.79       59.13     14.56 o 
   0   4  15      276.35      269.21     36.28 o 
   1   4  15      327.51      312.46     25.79 o 
   2   4  15       50.09       50.53     14.25 o 
 -10   5  15        0.24       11.99     22.63 o 
  -9   5  15        0.55      -13.35     22.25 o 
  -8   5  15        0.14       -7.24     24.36 o 
  -7   5  15        5.24      -15.61     24.51 o 
  -6   5  15       51.10       82.13     14.63 o 
  -5   5  15      254.74      272.26     20.82 o 
  -4   5  15      379.52      334.79     25.57 o 
  -3   5  15       47.82       76.40     13.80 o 
  -2   5  15       31.28       35.67     12.52 o 
  -1   5  15        5.73       25.72     23.68 o 
   0   5  15        6.00       15.99     16.44 o 
   1   5  15        0.13       20.66     23.00 o 
   2   5  15        4.90       17.80     24.74 o 
 -10   6  15      104.97      120.29     16.74 o 
  -9   6  15       85.88      104.38     16.06 o 
  -8   6  15       46.11       53.70     14.41 o 
  -7   6  15      107.00      110.72     15.39 o 
  -6   6  15       14.88       13.73     23.30 o 
  -5   6  15        4.73       -3.32     22.25 o 
  -4   6  15       12.18        3.47     22.78 o 
  -3   6  15       78.08       99.78     14.25 o 
  -2   6  15       45.79       68.78     13.58 o 
  -1   6  15       40.18       36.28     14.33 o 
   0   6  15       15.77       22.42     11.32 o 
   1   6  15       12.27       35.22     23.91 o 
  -9   7  15       12.59      -12.07     27.38 o 
  -8   7  15       26.94        0.00     24.89 o 
  -7   7  15       36.28       25.79     14.18 o 
  -6   7  15       18.45        9.13     22.02 o 
  -5   7  15        6.72        1.96     21.34 o 
  -4   7  15       66.53       70.97     14.63 o 
  -3   7  15       17.37       42.16     14.33 o 
  -2   7  15        9.26      -12.67     23.00 o 
  -1   7  15        0.37        7.62     23.61 o 
   0   7  15        8.42      -12.34     17.77 o 
   1   7  15      146.12      150.39     17.80 o 
  -9   8  15       54.34       54.23     15.91 o 
  -8   8  15       35.24       25.94     24.96 o 
  -7   8  15        0.42        0.00     22.10 o 
  -6   8  15        1.00       26.47     21.80 o 
  -5   8  15       10.54       11.09     25.34 o 
  -4   8  15       32.99       17.50     18.55 o 
  -3   8  15        6.28        0.15     24.59 o 
  -2   8  15        6.19       -3.77     24.06 o 
  -1   8  15        1.82       15.76     24.66 o 
   0   8  15        1.01        3.86     16.28 o 
  -8   9  15        2.11      -27.68     27.68 o 
  -7   9  15        3.55       14.25     22.70 o 
  -6   9  15        0.05       30.77     12.44 o 
  -5   9  15        8.83      -23.53     23.91 o 
  -4   9  15        3.55       15.54     22.10 o 
  -3   9  15       81.78       59.20     15.39 o 
  -2   9  15      177.44      166.60     18.25 o 
  -1   9  15      178.86      193.30     18.70 o 
  -7  10  15       33.44       44.65     14.86 o 
  -6  10  15       10.79       10.33     22.17 o 
  -5  10  15       11.82      -12.52     27.68 o 
  -4  10  15       67.44       39.14     28.66 o 
  -3  10  15       66.83       94.43     15.61 o 
  -5  -6  16        0.28        2.11     23.98 o 
  -4  -6  16       81.10       61.84     15.91 o 
  -3  -6  16      183.30      197.52     18.40 o 
  -2  -6  16      109.56      113.73     14.86 o 
  -1  -6  16        0.39      -12.14     20.29 o 
  -6  -5  16        0.70      -12.14     25.04 o 
  -5  -5  16        5.35       21.49     22.25 o 
  -4  -5  16       69.12       93.07     16.22 o 
  -3  -5  16        0.45       17.04     23.98 o 
  -2  -5  16       10.13        7.54     21.27 o 
  -1  -5  16        6.00      -13.50     23.61 o 
   0  -5  16       14.23       17.18     14.00 o 
  -7  -4  16       20.79        5.96     25.19 o 
  -6  -4  16       23.19       19.38     23.91 o 
  -5  -4  16       15.99      -13.12     26.77 o 
  -4  -4  16        1.70      -16.44     20.97 o 
  -3  -4  16        6.21        7.47     24.44 o 
  -2  -4  16       17.04       48.04     12.90 o 
  -1  -4  16       79.69       60.18     15.31 o 
   0  -4  16        8.66       14.93     16.93 o 
   1  -4  16       36.58       22.02     18.25 o 
  -8  -3  16        4.72       27.68     13.42 o 
  -7  -3  16       50.15       67.73     14.25 o 
  -6  -3  16       26.85       46.68     13.27 o 
  -5  -3  16        4.76       -5.58     23.76 o 
  -4  -3  16       45.15       45.86     14.78 o 
  -3  -3  16      103.81      118.41     15.54 o 
  -2  -3  16      190.31      205.29     18.10 o 
  -1  -3  16      107.45      121.05     16.82 o 
   0  -3  16        4.60       10.41     16.45 o 
   1  -3  16        2.04      -15.61     25.34 o 
  -8  -2  16       48.97       63.50     14.86 o 
  -7  -2  16       48.88       26.25     26.92 o 
  -6  -2  16        0.46      -24.13     24.13 o 
  -5  -2  16        6.38        8.90     22.10 o 
  -4  -2  16       79.98       80.93     14.18 o 
  -3  -2  16        0.41      -17.65     23.61 o 
  -2  -2  16      141.72      165.47     17.27 o 
  -1  -2  16      287.93      369.18     32.73 o 
   0  -2  16      197.05      205.73     19.99 o 
   1  -2  16      120.43      155.44     15.61 o 
   2  -2  16       35.72        6.34     27.15 o 
  -9  -1  16       10.76       10.26     25.57 o 
  -8  -1  16        0.03      -24.66     24.66 o 
  -7  -1  16       59.08       22.17     26.47 o 
  -6  -1  16      149.78      170.83     17.35 o 
  -5  -1  16       25.36        1.66     24.06 o 
  -4  -1  16       16.34       17.12     14.56 o 
  -3  -1  16      130.67      132.36     15.54 o 
  -2  -1  16      210.79      226.71     21.80 o 
  -1  -1  16       85.77      113.73     14.93 o 
   0  -1  16        2.37        9.79     16.34 o 
   1  -1  16        5.98       21.12     23.98 o 
   2  -1  16        0.07      -23.30     23.30 o 
  -9   0  16       17.85        3.85     25.27 o 
  -8   0  16       51.19       57.47     14.86 o 
  -7   0  16      181.21      196.77     17.04 o 
  -6   0  16       98.79      133.42     15.46 o 
  -5   0  16        5.28      -16.97     21.34 o 
  -4   0  16        1.77       -8.37     20.21 o 
  -3   0  16        5.68       25.34     22.85 o 
  -2   0  16       22.38       23.91     26.02 o 
  -1   0  16       10.52        3.70     23.00 o 
   0   0  16       63.64       76.88     10.40 o 
   1   0  16        4.59       -0.08     23.46 o 
   2   0  16       46.61      -27.75     27.75 o 
  -9   1  16        0.65      -23.38     23.38 o 
  -8   1  16        2.79       -9.20     24.06 o 
  -7   1  16       41.03       28.51     24.13 o 
  -6   1  16      148.66      166.68     17.27 o 
  -5   1  16      170.50      194.81     17.57 o 
  -4   1  16       27.57       18.55     21.65 o 
  -3   1  16        3.25      -24.36     24.36 o 
  -2   1  16       41.48       15.39     27.00 o 
  -1   1  16      113.89       30.02     30.32 o 
   0   1  16      260.62      253.01     17.27 o 
   1   1  16      124.94      151.29     16.67 o 
   2   1  16        2.53       28.06     23.91 o 
  -9   2  16        6.45      -23.30     23.91 o 
  -8   2  16       17.89       14.93     23.30 o 
  -7   2  16       47.69       32.73     14.56 o 
  -6   2  16      118.49      156.57     15.69 o 
  -5   2  16       83.96       32.13     27.91 o 
  -4   2  16       21.91       -3.24     25.19 o 
  -3   2  16        9.18       13.58     22.02 o 
  -2   2  16       55.45       79.42     13.73 o 
  -1   2  16      146.12      166.38     16.22 o 
   0   2  16       78.95       90.14     10.83 o 
   1   2  16        1.78       17.42     24.66 o 
   2   2  16       60.94       34.54     26.70 o 
  -9   3  16       39.18       35.37     13.58 o 
  -8   3  16        8.55       -9.28     23.76 o 
  -7   3  16       96.87       73.99     15.39 o 
  -6   3  16       72.05       96.01     15.39 o 
  -5   3  16        0.38       15.31     16.67 o 
  -4   3  16        0.99      -15.23     24.36 o 
  -3   3  16       32.15       25.57     23.46 o 
  -2   3  16        1.64       24.21     20.59 o 
  -1   3  16       32.51       19.61     23.00 o 
   0   3  16      194.55      204.58     13.60 o 
   1   3  16      281.25      313.14     24.96 o 
  -9   4  16       18.62       -7.84     26.17 o 
  -8   4  16        0.80      -16.89     16.89 o 
  -7   4  16        5.17      -21.87     23.91 o 
  -6   4  16       34.42       58.15     14.86 o 
  -5   4  16      292.70      298.06     24.44 o 
  -4   4  16      231.22      220.75     19.84 o 
  -3   4  16       62.69       85.30     15.39 o 
  -2   4  16       58.80       51.81     14.33 o 
  -1   4  16        9.94       26.55     12.52 o 
   0   4  16        3.92       11.05     18.93 o 
   1   4  16        0.03      -11.99     25.27 o 
  -9   5  16       32.19       25.87     23.61 o 
  -8   5  16       70.77       66.14     15.23 o 
  -7   5  16       78.83       69.39     14.48 o 
  -6   5  16      106.64      123.01     15.31 o 
  -5   5  16       81.09       52.42     15.08 o 
  -4   5  16       24.18       53.40     12.97 o 
  -3   5  16       56.54       77.46     13.95 o 
  -2   5  16       69.61       75.65     15.46 o 
  -1   5  16       90.24      101.74     15.23 o 
   0   5  16       20.62        5.22     17.65 o 
  -9   6  16        6.33       12.52     27.98 o 
  -8   6  16       26.05       24.59     18.55 o 
  -7   6  16        7.68        1.89     24.21 o 
  -6   6  16       47.23       25.04     17.87 o 
  -5   6  16       98.02       86.58     15.91 o 
  -4   6  16      115.57      123.99     16.82 o 
  -3   6  16        6.20      -23.98     26.92 o 
  -2   6  16       16.60        0.91     17.57 o 
  -1   6  16        6.06      -24.66     24.66 o 
   0   6  16       15.91       23.69     11.70 o 
  -8   7  16       38.92       39.14     14.71 o 
  -7   7  16        2.30       -5.73     16.97 o 
  -6   7  16        5.51      -15.46     22.85 o 
  -5   7  16        2.83       28.36     24.29 o 
  -4   7  16        4.60       -1.89     23.98 o 
  -3   7  16       26.94       11.46     22.48 o 
  -2   7  16        1.99       29.34     22.63 o 
  -1   7  16        1.55       -8.07     24.29 o 
  -7   8  16        2.26       16.29     17.04 o 
  -6   8  16        9.01       60.71     12.90 o 
  -5   8  16       21.87       53.40     12.44 o 
  -4   8  16        1.74       -3.85     21.49 o 
  -3   8  16       12.38       20.97     16.37 o 
  -2   8  16       13.87      -20.29     25.64 o 
  -6   9  16        0.95       10.48     19.68 o 
  -5   9  16       13.53       27.00     24.89 o 
  -4   9  16      125.67      110.79     17.57 o 
  -5  -4  17        8.12       -4.22     23.98 o 
  -4  -4  17       32.41       32.35     14.86 o 
  -3  -4  17       67.93       63.35     16.22 o 
  -2  -4  17       55.69       37.94     14.63 o 
  -1  -4  17        7.20      -10.11     26.02 o 
  -6  -3  17        3.73        4.00     23.61 o 
  -5  -3  17        2.28      -26.47     26.47 o 
  -4  -3  17       21.09       11.77     22.17 o 
  -3  -3  17        0.78      -27.30     27.30 o 
  -2  -3  17       23.32       21.57     23.83 o 
  -1  -3  17       58.51       70.44     15.16 o 
   0  -3  17       59.15       50.83     13.54 o 
  -7  -2  17       11.31      -28.81     28.81 o 
  -6  -2  17       39.58       21.49     27.75 o 
  -5  -2  17       14.49       24.74     21.57 o 
  -4  -2  17       44.58       38.46     14.18 o 
  -3  -2  17      160.25      170.60     17.42 o 
  -2  -2  17      279.41      305.60     23.38 o 
  -1  -2  17       60.66       83.64     15.91 o 
   0  -2  17        0.75       16.59     13.39 o 
  -8  -1  17       65.79       63.20     15.39 o 
  -7  -1  17       91.55       96.24     16.22 o 
  -6  -1  17       29.23       38.01     26.17 o 
  -5  -1  17        0.29      -25.87     25.87 o 
  -4  -1  17       16.47       11.24     24.06 o 
  -3  -1  17        0.69       -3.70     23.08 o 
  -2  -1  17       41.35        7.62     25.57 o 
  -1  -1  17       82.81       98.50     16.14 o 
   0  -1  17       15.57        9.08     17.27 o 
  -8   0  17        0.65       33.86     23.38 o 
  -7   0  17       19.62       -5.58     24.29 o 
  -6   0  17      148.46      127.16     17.04 o 
  -5   0  17       64.69       31.45     26.92 o 
  -4   0  17        0.37      -16.59     23.08 o 
  -3   0  17       37.05       31.37     26.10 o 
  -2   0  17       31.26       36.88     14.03 o 
  -1   0  17       30.27        9.58     20.97 o 
   0   0  17        2.66        0.08     16.09 o 
  -8   1  17       25.32       -2.04     25.57 o 
  -7   1  17       60.29       65.99     15.16 o 
  -6   1  17      124.15      146.69     16.97 o 
  -5   1  17       13.75       25.49     22.17 o 
  -4   1  17       40.57       26.25     17.80 o 
  -3   1  17       13.18      -14.78     23.15 o 
  -2   1  17       62.06       65.09     13.95 o 
  -1   1  17       95.27       85.15     15.91 o 
   0   1  17        0.98      -15.88     18.67 o 
  -8   2  17        0.87       -4.00     24.51 o 
  -7   2  17        4.75      -19.16     24.89 o 
  -6   2  17        0.19       31.68     12.97 o 
  -5   2  17       58.29       65.69     14.63 o 
  -4   2  17        2.86       10.78     22.25 o 
  -3   2  17        1.53       -5.43     20.29 o 
  -2   2  17        2.86       22.32     23.23 o 
  -1   2  17       65.89       82.28     14.33 o 
   0   2  17      197.04      195.69     13.15 o 
  -8   3  17        5.32       31.60     22.10 o 
  -7   3  17        0.45      -24.29     24.29 o 
  -6   3  17       96.05      104.61     16.29 o 
  -5   3  17       59.55       95.86     15.31 o 
  -4   3  17        3.81      -25.11     25.11 o 
  -3   3  17       94.68       82.66     14.33 o 
  -2   3  17       31.29       36.43     13.80 o 
  -1   3  17       33.92       33.03     24.51 o 
   0   3  17       24.29       24.00     14.03 o 
  -8   4  17        0.91        5.96     14.10 o 
  -7   4  17       27.50        7.84     23.46 o 
  -6   4  17      193.08      220.60     17.80 o 
  -5   4  17       64.88       75.12     15.84 o 
  -4   4  17       14.25       24.21     25.34 o 
  -3   4  17       98.34       92.39     15.84 o 
  -2   4  17       35.32       32.35     23.83 o 
  -1   4  17       30.60       37.41     13.05 o 
  -8   5  17       20.37       24.44     22.78 o 
  -7   5  17       17.95        5.88     23.76 o 
  -6   5  17       30.69       52.94     14.48 o 
  -5   5  17      221.99      228.29     22.70 o 
  -4   5  17      152.74      182.29     17.87 o 
  -3   5  17       62.19       47.67     14.86 o 
  -2   5  17        2.94      -19.53     25.94 o 
  -1   5  17        0.43       20.21     23.46 o 
  -7   6  17        7.21      -10.18     27.53 o 
  -6   6  17       25.41       26.32     13.80 o 
  -5   6  17        2.43       -5.81     23.23 o 
  -4   6  17        5.95       19.61     16.22 o 
  -3   6  17       12.34        0.00     25.57 o 
  -2   6  17       19.46       14.18     23.68 o 
  -6   7  17        0.13        6.26     20.89 o 
  -5   7  17        0.40      -26.40     26.40 o 
  -4   7  17       15.37       30.24     23.00 o 
  -3   7  17        3.38       10.33     22.32 o 
  -4  -2  18        0.07      -23.83     23.83 o 
  -3  -2  18        0.29       -4.00     25.42 o 
  -5  -1  18       28.93       54.00     14.63 o 
  -4  -1  18       26.91       36.73     14.48 o 
  -3  -1  18       86.15      106.94     16.29 o 
  -2  -1  18      124.65      127.91     17.27 o 
  -6   0  18       59.61       38.39     28.36 o 
  -5   0  18       29.29       29.79     24.13 o 
  -4   0  18       23.13       27.68     22.40 o 
  -3   0  18        1.83       25.94     22.63 o 
  -2   0  18       15.08       24.51     23.83 o 
  -6   1  18       70.63       75.27     15.54 o 
  -5   1  18       62.26       64.56     15.54 o 
  -4   1  18       13.20       -7.84     22.32 o 
  -3   1  18        0.64        7.84     22.10 o 
  -2   1  18        0.41       16.29     24.44 o 
  -7   2  18        0.34       10.26     25.87 o 
  -6   2  18       28.55        1.89     29.49 o 
  -5   2  18        1.60        1.96     25.19 o 
  -4   2  18        0.57       -1.96     22.02 o 
  -3   2  18       27.16       17.12     14.48 o 
  -2   2  18       79.07       57.32     15.69 o 
  -6   3  18      156.27      195.86     17.72 o 
  -5   3  18        0.37       15.84     21.95 o 
  -4   3  18        1.94       -0.08     24.81 o 
  -3   3  18       11.00       -6.18     24.81 o 
  -6   4  18       46.84       40.58     28.21 o 
  -5   4  18      168.32      192.85     18.78 o 
  -4   4  18      128.56      136.81     17.35 o 
  -3   4  18       36.89        4.15     28.21 o 
  -5   5  18        5.90       -4.00     25.72 o 
                                                 
